# Supplementary material for: Low molecular weight protein phosphatase APH mediates tyrosine dephosphorylation and ABA response in Arabidopsis
Source: Stress Biol. 2022 May 18;2(1):23. doi: 10.1007/s44154-022-00041-6 (PMC9345830; doi:10.1007/s44154-022-00041-6)
Supplement: Supplementary file 3 — Additional file 3: Table S2. The DEG in wild type and aph-1 mutant, with or without ABA treatment. [file 44154_2022_41_MOESM3_ESM.xlsx]

## Sheet: Table S3
Table S3. The DEG in wild type and aph-1 mutant, with or without ABA treatment.
id	WT-CON	KO-CON	WT-ABA	KO-ABA	WT-CON vs KO-CON	DEG	WT-ABA vs KO-ABA	DEG	WT-CON vs WT-ABA	DEG	KO-CON vs KO-ABA	DEG
AT2G03130	1.23748	0	3.98525	4.3009	-inf	yes	0.109967	no	1.68727	no	inf	yes	Ribosomal protein L12/ ATP-dependent Clp protease adaptor protein ClpS family protein
AT2G44400	0	0.158054	0.0862615	0	inf	no	-inf	no	inf	no	-inf	no	Cysteine/Histidine-rich C1 domain family protein
AT4G04120	0	0	0.0126612	0	0	no	-inf	no	inf	no	0	no	transposable element gene
AT3G03430	0	0	0.531284	0	0	no	-inf	no	inf	no	0	no	Calcium-binding EF-hand family protein
AT4G08020	0	0.00775251	0.00610349	0	inf	no	-inf	no	inf	no	-inf	no	transposable element gene
AT3G43170	0	0	0.109171	0	0	no	-inf	no	inf	no	0	no	NA
AT5G04400	0	0	0.0133744	0	0	no	-inf	no	inf	no	0	no	NAC domain containing protein 77
AT5G04347	0	0	0.0527036	0	0	no	-inf	no	inf	no	0	no	Plant self-incompatibility protein S1 family
AT5G28641	0	0	0.00396443	0	0	no	-inf	no	inf	no	0	no	transposable element gene
AT2G24210	0	0	0.0175966	0	0	no	-inf	no	inf	no	0	no	terpene synthase 10
AT3G46570	0	0	0.0153753	0	0	no	-inf	no	inf	no	0	no	Glycosyl hydrolase superfamily protein
AT5G29380	0	0	0.00354601	0	0	no	-inf	no	inf	no	0	no	transposable element gene
AT4G19930	0	0	0.0141505	0	0	no	-inf	no	inf	no	0	no	F-box and associated interaction domains-containing protein
AT3G09380	0	0	0.0449982	0	0	no	-inf	no	inf	no	0	no	Protein of unknown function (DUF59)
AT5G42430	0	0	0.0156856	0	0	no	-inf	no	inf	no	0	no	F-box and associated interaction domains-containing protein
AT3G41979	0	0	27.257	0	0	no	-inf	no	inf	no	0	no	rRNA
AT3G23460	0	0	0.0382301	0	0	no	-inf	no	inf	no	0	no	S-adenosyl-L-methionine-dependent methyltransferases superfamily protein
AT3G29570	0	0	0.0202554	0	0	no	-inf	no	inf	no	0	no	NA
AT5G24250	0	0.0290458	0.0306496	0	inf	no	-inf	no	inf	no	-inf	no	NA
AT4G05556	0	0	0.00278979	0	0	no	-inf	no	inf	no	0	no	transposable element gene
AT5G27043	0	0	0.111121	0	0	no	-inf	no	inf	no	0	no	NA
AT1G01460	0	0.00985884	0.0245347	0	inf	no	-inf	no	inf	no	-inf	no	Phosphatidylinositol-4-phosphate 5-kinase, core
AT5G05657	0	0.0900278	0.0474447	0	inf	no	-inf	no	inf	no	-inf	no	NA
AT5G28892	0	0	0.00256008	0	0	no	-inf	no	inf	no	0	no	transposable element gene
AT4G23580	0	0	0.0164868	0	0	no	-inf	no	inf	no	0	no	Galactose oxidase/kelch repeat superfamily protein
AT3G46050	0	0	0.0171043	0	0	no	-inf	no	inf	no	0	no	Galactose oxidase/kelch repeat superfamily protein
AT3G24250	0	0	0.0290297	0	0	no	-inf	no	inf	no	0	no	glycine-rich protein
AT4G06603	0	0	0.00689571	0	0	no	-inf	no	inf	no	0	no	transposable element gene
AT3G23320	0	0.0711613	0.0483146	0	inf	no	-inf	no	inf	no	-inf	no	Polynucleotidyl transferase, ribonuclease H-like superfamily protein
AT4G05240	0	0	0.0456596	0	0	no	-inf	no	inf	no	0	no	Ubiquitin-like superfamily protein
AT3G25820	0	0.00620538	0.00856348	0	inf	no	-inf	no	inf	no	-inf	no	terpene synthase-like sequence-1,8-cineole
AT1G43870	0	0.0253845	0.0236367	0	inf	no	-inf	no	inf	no	-inf	no	transposable element gene
AT4G05490	0	0	0.0223219	0	0	no	-inf	no	inf	no	0	no	RNI-like superfamily protein
AT3G29736	0	0	0.0104043	0	0	no	-inf	no	inf	no	0	no	transposable element gene
AT1G12294	0	0	15.0279	0	0	no	-inf	no	inf	no	0	no	MIR472a; miRNA
AT4G35280	0	0	0.0249996	0	0	no	-inf	no	inf	no	0	no	C2H2-like zinc finger protein
AT3G29773	0	0.00482722	0.00452878	0	inf	no	-inf	no	inf	no	-inf	no	NA
AT1G49550	0	0	0.0200833	0	0	no	-inf	no	inf	no	0	no	transposable element gene
AT4G35655	0	0	1.92476	0	0	no	-inf	no	inf	no	0	no	RPM1-interacting protein 4 (RIN4) family protein
AT1G70040	0	0	0.0233008	0	0	no	-inf	no	inf	no	0	no	Protein of unknown function (DUF1163)
AT4G06567	0	0	0.00893296	0	0	no	-inf	no	inf	no	0	no	transposable element gene
AT2G05900	0	0	0.021814	0	0	no	-inf	no	inf	no	0	no	SET domain protein 11
AT1G65780	0	0	0.00413336	0	0	no	-inf	no	inf	no	0	no	P-loop containing nucleoside triphosphate hydrolases superfamily protein
AT2G05960	0	0	0.00246242	0	0	no	-inf	no	inf	no	0	no	transposable element gene
AT4G07760	0	0	0.0031757	0	0	no	-inf	no	inf	no	0	no	transposable element gene
AT1G48150	0	0	0.0206085	0	0	no	-inf	no	inf	no	0	no	MADS-box transcription factor family protein
AT2G07500	0	0	0.00474691	0	0	no	-inf	no	inf	no	0	no	transposable element gene
AT3G63230	0	0	0.132808	0	0	no	-inf	no	inf	no	0	no	Protein of unknown function (DUF581)
AT4G06708	0	0.00474038	0.00591226	0	inf	no	-inf	no	inf	no	-inf	no	transposable element gene
AT1G66770	0	0	0.056648	0	0	no	-inf	no	inf	no	0	no	Nodulin MtN3 family protein
AT1G52900	0	0	0.0447185	0	0	no	-inf	no	inf	no	0	no	Toll-Interleukin-Resistance (TIR) domain family protein
AT3G32975	0	0	0.00541511	0	0	no	-inf	no	inf	no	0	no	transposable element gene
AT3G29150	0	0.0385459	0.0477574	0	inf	no	-inf	no	inf	no	-inf	no	NA
AT3G30655	0	0	0.00965401	0	0	no	-inf	no	inf	no	0	no	transposable element gene
AT2G10605	0	0.0106772	0.0124083	0	inf	no	-inf	no	inf	no	-inf	no	transposable element gene
AT5G29646	0	0	0.00180354	0	0	no	-inf	no	inf	no	0	no	transposable element gene
AT4G31408	0	0	1.5202	0	0	no	-inf	no	inf	no	0	no	other RNA
AT4G04310	0	0	0.00400636	0	0	no	-inf	no	inf	no	0	no	transposable element gene
AT4G08830	0	0	0.00452451	0	0	no	-inf	no	inf	no	0	no	transposable element gene
AT1G33460	0	0	0.08798	0	0	no	-inf	no	inf	no	0	no	transposable element gene
AT2G05110	0	0	0.00288972	0	0	no	-inf	no	inf	no	0	no	transposable element gene
AT2G34555	0	0	0.0475772	0	0	no	-inf	no	inf	no	0	no	gibberellin 2-oxidase 3
AT4G06585	0	0.00361915	0.00339691	0	inf	no	-inf	no	inf	no	-inf	no	transposable element gene
AT4G06637	0	0	0.103954	0	0	no	-inf	no	inf	no	0	no	transposable element gene
AT3G01010	0	0	0.0715475	0	0	no	-inf	no	inf	no	0	no	UDP-glucose/GDP-mannose dehydrogenase family protein
AT5G37270	0	0	0.0354934	0	0	no	-inf	no	inf	no	0	no	RING/U-box superfamily protein
AT2G15555	0	0.0194266	0.0153361	0	inf	no	-inf	no	inf	no	-inf	no	other RNA
AT1G53550	0	0	0.0128184	0	0	no	-inf	no	inf	no	0	no	F-box family protein
AT1G34600	0	0.00236872	0.00274458	0	inf	no	-inf	no	inf	no	-inf	no	transposable element gene
AT5G22910	0	0	0.0067727	0	0	no	-inf	no	inf	no	0	no	cation/H+ exchanger 9
AT5G05030	0	0	0.0152636	0	0	no	-inf	no	inf	no	0	no	Protein of Unknown Function (DUF239)
AT2G06800	0	0	0.0154682	0	0	no	-inf	no	inf	no	0	no	transposable element gene
AT3G43307	0	0	0.00528201	0	0	no	-inf	no	inf	no	0	no	transposable element gene
AT1G43880	0	0	0.0127767	0	0	no	-inf	no	inf	no	0	no	transposable element gene
AT2G18420	0	0	0.0432734	0	0	no	-inf	no	inf	no	0	no	Gibberellin-regulated family protein
AT5G44640	0	0	0.00975993	0	0	no	-inf	no	inf	no	0	no	beta glucosidase 13
AT1G69180	0	0.0809181	0.0218129	0	inf	no	-inf	no	inf	no	-inf	no	Plant-specific transcription factor YABBY family protein
AT5G27140	0	0	0.0135889	0	0	no	-inf	no	inf	no	0	no	NOP56-like pre RNA processing ribonucleoprotein
AT1G26400	0	0.00799712	0.0312189	0	inf	no	-inf	no	inf	no	-inf	no	FAD-binding Berberine family protein
AT3G48526	0	0	0.0566979	0	0	no	-inf	no	inf	no	0	no	transposable element gene
AT2G07788	0	0	0.00646396	0	0	no	-inf	no	inf	no	0	no	transposable element gene
AT5G32620	0	0	0.0682306	0	0	no	-inf	no	inf	no	0	no	transposable element gene
AT3G44570	0	0.0240346	0.0447828	0	inf	no	-inf	no	inf	no	-inf	no	Arabidopsis retrotransposon ORF-1 protein
AT1G75610	0	0	0.0405616	0	0	no	-inf	no	inf	no	0	no	NA
AT5G32616	0	0	0.0060465	0	0	no	-inf	no	inf	no	0	no	transposable element gene
AT2G10010	0	0.00475225	0.00445858	0	inf	no	-inf	no	inf	no	-inf	no	transposable element gene
AT2G19806	0	0	0.011133	0	0	no	-inf	no	inf	no	0	no	transposable element gene
AT1G62060	0	0	0.0317971	0	0	no	-inf	no	inf	no	0	no	NA
AT3G22580	0	0	0.123994	0	0	no	-inf	no	inf	no	0	no	Bifunctional inhibitor/lipid-transfer protein/seed storage 2S albumin superfamily protein
AT5G53840	0	0.0109575	0.0114949	0	inf	no	-inf	no	inf	no	-inf	no	F-box/RNI-like/FBD-like domains-containing protein
AT2G04260	0	0	0.0325887	0	0	no	-inf	no	inf	no	0	no	NA
AT3G52830	0	0	0.529585	0	0	no	-inf	no	inf	no	0	no	NA
AT2G10280	0	0	0.00173207	0	0	no	-inf	no	inf	no	0	no	transposable element gene
AT2G29250	0	0	0.00893033	0	0	no	-inf	no	inf	no	0	no	Concanavalin A-like lectin protein kinase family protein
AT3G42836	0	0	0.00592153	0	0	no	-inf	no	inf	no	0	no	transposable element gene
AT1G38710	0	0	0.00376395	0	0	no	-inf	no	inf	no	0	no	transposable element gene
AT4G01170	0	0.0536261	0.0136275	0	inf	no	-inf	no	inf	no	-inf	no	NA
AT5G13380	0	0	0.00689046	0	0	no	-inf	no	inf	no	0	no	Auxin-responsive GH3 family protein
AT3G44000	0	0.0124637	0.0116605	0	inf	no	-inf	no	inf	no	-inf	no	transposable element gene
AT3G43080	0	0	0.00580757	0	0	no	-inf	no	inf	no	0	no	transposable element gene
AT4G06644	0	0	0.00216688	0	0	no	-inf	no	inf	no	0	no	transposable element gene
AT3G31945	0	0	0.00220171	0	0	no	-inf	no	inf	no	0	no	transposable element gene
AT2G25230	0	0.024738	0.0288907	0	inf	no	-inf	no	inf	no	-inf	no	myb domain protein 100
AT3G42386	0	0	0.00325247	0	0	no	-inf	no	inf	no	0	no	transposable element gene
AT1G75910	0	0	0.0260906	0	0	no	-inf	no	inf	no	0	no	extracellular lipase 4
ATMG00750	0	0	0.150179	0	0	no	-inf	no	inf	no	0	no	GAG/POL/ENV polyprotein
AT5G34851	0	0.00682113	0.00245789	0	inf	no	-inf	no	inf	no	-inf	no	transposable element gene
AT2G36854	0	0	4.83695	0	0	no	-inf	no	inf	no	0	no	NA
AT5G37650	0	0	0.0078331	0	0	no	-inf	no	inf	no	0	no	Family of unknown function (DUF577)
AT2G11590	0	0.00306522	0.00284053	0	inf	no	-inf	no	inf	no	-inf	no	transposable element gene
AT2G10680	0	0	0.00895288	0	0	no	-inf	no	inf	no	0	no	transposable element gene
AT5G63740	0	0	0.107486	0	0	no	-inf	no	inf	no	0	no	RING/U-box superfamily protein
AT3G20950	0	0	0.0109336	0	0	no	-inf	no	inf	no	0	no	cytochrome P450, family 705, subfamily A, polypeptide 32
AT1G44060	0	0	0.00538223	0	0	no	-inf	no	inf	no	0	no	transposable element gene
AT3G55300	0	0.0178843	0.0243605	0	inf	no	-inf	no	inf	no	-inf	no	transposable element gene
AT2G41570	0	0.0118368	0.0145735	0	inf	no	-inf	no	inf	no	-inf	no	transposable element gene
AT1G23670	0	0	0.0239882	0	0	no	-inf	no	inf	no	0	no	Domain of unknown function (DUF220)
AT5G29568	0	0	0.0168396	0	0	no	-inf	no	inf	no	0	no	transposable element gene
AT2G01800	0	0	0.0215834	0	0	no	-inf	no	inf	no	0	no	COP1-interacting protein-related
AT3G17530	0	0	0.0106029	0	0	no	-inf	no	inf	no	0	no	F-box and associated interaction domains-containing protein
AT5G24050	0	0	0.0373403	0	0	no	-inf	no	inf	no	0	no	Domain of unknown function (DUF313)
AT4G03870	0	0	0.00587965	0	0	no	-inf	no	inf	no	0	no	transposable element gene
AT1G78400	0	0	0.0153761	0	0	no	-inf	no	inf	no	0	no	Pectin lyase-like superfamily protein
AT2G30090	0	0.0174742	0.0161684	0	inf	no	-inf	no	inf	no	-inf	no	Acyl-CoA N-acyltransferases (NAT) superfamily protein
AT2G06540	0	0	0.00518669	0	0	no	-inf	no	inf	no	0	no	transposable element gene
AT5G28823	0	0	0.0100755	0	0	no	-inf	no	inf	no	0	no	NA
AT1G58265	0	0	0.131792	0	0	no	-inf	no	inf	no	0	no	Cytochrome P450 superfamily protein
AT1G10717	0	0	0.427982	0	0	no	-inf	no	inf	no	0	no	NA
AT3G44230	0	0	0.0367795	0	0	no	-inf	no	inf	no	0	no	NA
AT3G29755	0	0.00284496	0.0038835	0	inf	no	-inf	no	inf	no	-inf	no	transposable element gene
AT1G42450	0	0	0.00482511	0	0	no	-inf	no	inf	no	0	no	transposable element gene
AT5G19720	0	0.0450529	0.219534	0	inf	no	-inf	no	inf	no	-inf	no	Ribosomal protein L25/Gln-tRNA synthetase, anti-codon-binding domain
AT5G61495	0	0	0.0908025	0	0	no	-inf	no	inf	no	0	no	NA
AT1G77682	0	0	0.106743	0	0	no	-inf	no	inf	no	0	no	Plant thionin family protein
AT5G44416	0	0	0.00401872	0	0	no	-inf	no	inf	no	0	no	transposable element gene
AT5G55320	0	0.0416565	0.016448	0	inf	no	-inf	no	inf	no	-inf	no	MBOAT (membrane bound O-acyl transferase) family protein
AT1G68845	0	0	0.099066	0	0	no	-inf	no	inf	no	0	no	NA
AT1G21528	0	0	1.37642	0	0	no	-inf	no	inf	no	0	no	NA
AT3G42550	0	0	0.0119758	0	0	no	-inf	no	inf	no	0	no	Eukaryotic aspartyl protease family protein
AT3G42723	0	0.00704566	0.00652642	0	inf	no	-inf	no	inf	no	-inf	no	aminoacyl-tRNA ligases;ATP binding;nucleotide binding
AT1G64255	0	0	0.0144901	0	0	no	-inf	no	inf	no	0	no	MuDR family transposase
AT1G51930	0	0	0.111416	0	0	no	-inf	no	inf	no	0	no	RING/U-box superfamily protein
AT2G46460	0	0	0.0603811	0	0	no	-inf	no	inf	no	0	no	Polynucleotidyl transferase, ribonuclease H-like superfamily protein
AT2G11180	0	0	0.00489075	0	0	no	-inf	no	inf	no	0	no	transposable element gene
AT5G55080	0	0	0.0316104	0	0	no	-inf	no	inf	no	0	no	ras-related nuclear protein 4
AT3G28990	0	0	0.278274	0	0	no	-inf	no	inf	no	0	no	Plant protein 1589 of unknown function
AT1G17000	0	0	0.00583118	0	0	no	-inf	no	inf	no	0	no	trehalose-phosphatase/synthase 3
AT2G18010	0	0	0.183436	0	0	no	-inf	no	inf	no	0	no	SAUR-like auxin-responsive protein family
AT3G59260	0	0	0.0268179	0	0	no	-inf	no	inf	no	0	no	pirin, putative
AT2G33670	0	0.00752219	0.0103735	0	inf	no	-inf	no	inf	no	-inf	no	Seven transmembrane MLO family protein
AT3G46484	0	0	0.00396881	0	0	no	-inf	no	inf	no	0	no	transposable element gene
AT1G61650	0	0	0.0449982	0	0	no	-inf	no	inf	no	0	no	NA
AT5G35965	0	0	0.00936682	0	0	no	-inf	no	inf	no	0	no	transposable element gene
AT2G07670	0	0	0.0783281	0	0	no	-inf	no	inf	no	0	no	NA
AT3G44793	0	0	0.0169345	0	0	no	-inf	no	inf	no	0	no	transposable element gene
AT5G43105	0	0	0.00362925	0	0	no	-inf	no	inf	no	0	no	transposable element gene
AT1G36840	0	0	0.00484699	0	0	no	-inf	no	inf	no	0	no	transposable element gene
AT4G08078	0	0.00619286	0.00401089	0	inf	no	-inf	no	inf	no	-inf	no	transposable element gene
AT2G02205	0	0	0.0566077	0	0	no	-inf	no	inf	no	0	no	transposable element gene
AT4G27160	0	0	0.0250999	0	0	no	-inf	no	inf	no	0	no	seed storage albumin 3
AT5G60380	0	0	0.0170741	0	0	no	-inf	no	inf	no	0	no	Protein of Unknown Function (DUF239)
AT3G60935	0	0.00904247	0.0127148	0	inf	no	-inf	no	inf	no	-inf	no	transposable element gene
AT4G08660	0	0.00411704	0.00561891	0	inf	no	-inf	no	inf	no	-inf	no	transposable element gene
AT5G38705	0	0.00211113	0.00583928	0	inf	no	-inf	no	inf	no	-inf	no	transposable element gene
AT4G07320	0	0	0.00371271	0	0	no	-inf	no	inf	no	0	no	NA
AT1G63835	0	0	0.0612478	0	0	no	-inf	no	inf	no	0	no	transposable element gene
AT1G26320	0	0	0.0125365	0	0	no	-inf	no	inf	no	0	no	Zinc-binding dehydrogenase family protein
AT3G23130	0	0	0.0180169	0	0	no	-inf	no	inf	no	0	no	C2H2 and C2HC zinc fingers superfamily protein
AT1G42350	0	0	0.0016721	0	0	no	-inf	no	inf	no	0	no	transposable element gene
AT2G14475	0	0	0.0351115	0	0	no	-inf	no	inf	no	0	no	NA
AT5G38750	0	0.312615	0.288632	0	inf	no	-inf	no	inf	no	-inf	no	asparaginyl-tRNA synthetase family
AT3G32445	0	0	0.00603609	0	0	no	-inf	no	inf	no	0	no	NA
AT3G29140	0	0.223575	0.26324	0	inf	no	-inf	no	inf	no	-inf	no	NA
AT4G37360	0	0	0.0116618	0	0	no	-inf	no	inf	no	0	no	cytochrome P450, family 81, subfamily D, polypeptide 2
AT3G27840	0	0	0.0451393	0	0	no	-inf	no	inf	no	0	no	ribosomal protein L12-B
AT2G06900	0	0.00755723	0.00594947	0	inf	no	-inf	no	inf	no	-inf	no	transposable element gene
AT4G35370	0	0	0.0135377	0	0	no	-inf	no	inf	no	0	no	Transducin/WD40 repeat-like superfamily protein
AT2G14930	0	0	0.00302338	0	0	no	-inf	no	inf	no	0	no	transposable element gene
AT5G53135	0	0.00310803	0.00429607	0	inf	no	-inf	no	inf	no	-inf	no	transposable element gene
AT2G07702	0	0	0.0783281	0	0	no	-inf	no	inf	no	0	no	NA
AT4G28800	0	0.0109263	0.0135889	0	inf	no	-inf	no	inf	no	-inf	no	basic helix-loop-helix (bHLH) DNA-binding superfamily protein
AT2G36550	0	0	0.0325073	0	0	no	-inf	no	inf	no	0	no	NA
AT1G20740	0	0	0.0274219	0	0	no	-inf	no	inf	no	0	no	Protein of unknown function (DUF833)
AT4G06549	0	0	0.00451457	0	0	no	-inf	no	inf	no	0	no	transposable element gene
AT5G44760	0	0	0.0124264	0	0	no	-inf	no	inf	no	0	no	C2 domain-containing protein
AT1G11110	0	0	0.0119282	0	0	no	-inf	no	inf	no	0	no	LisH and RanBPM domains containing protein
AT5G30380	0	0	0.0158788	0	0	no	-inf	no	inf	no	0	no	transposable element gene
AT4G10540	0	0.00563141	0.00693827	0	inf	no	-inf	no	inf	no	-inf	no	Subtilase family protein
AT3G43320	0	0	0.00966539	0	0	no	-inf	no	inf	no	0	no	transposable element gene
AT3G20750	0	0	0.0282153	0	0	no	-inf	no	inf	no	0	no	GATA transcription factor 29
AT5G34820	0	0	0.22123	0	0	no	-inf	no	inf	no	0	no	transposable element gene
AT5G33256	0	0	0.00265251	0	0	no	-inf	no	inf	no	0	no	transposable element gene
AT5G01680	0	0	0.00684782	0	0	no	-inf	no	inf	no	0	no	cation/H+ exchanger 26
AT5G38740	0	0.0104306	0.0713935	0	inf	no	-inf	no	inf	no	-inf	no	AGAMOUS-like 77
AT3G58410	0	0	0.020169	0	0	no	-inf	no	inf	no	0	no	TRAF-like family protein
AT3G07380	0	0	0.0674415	0	0	no	-inf	no	inf	no	0	no	Domain of unknown function (DUF23)
AT2G10190	0	0	0.00191313	0	0	no	-inf	no	inf	no	0	no	transposable element gene
AT3G32220	0	0	0.0610442	0	0	no	-inf	no	inf	no	0	no	transposable element gene
AT5G56640	0	0	0.0164303	0	0	no	-inf	no	inf	no	0	no	myo-inositol oxygenase 5
AT5G65609	0	4.77485	5.70547	0	inf	no	-inf	no	inf	no	-inf	no	NA
AT1G52087	0	0	0.00696137	0	0	no	-inf	no	inf	no	0	no	transposable element gene
AT3G30716	0	0	0.00214042	0	0	no	-inf	no	inf	no	0	no	transposable element gene
AT5G28487	0	0	0.00352714	0	0	no	-inf	no	inf	no	0	no	transposable element gene
AT1G36400	0	0	0.0590974	0	0	no	-inf	no	inf	no	0	no	transposable element gene
AT3G26150	0	0	0.0230121	0	0	no	-inf	no	inf	no	0	no	cytochrome P450, family 71, subfamily B, polypeptide 16
AT1G73607	0	0	0.222906	0	0	no	-inf	no	inf	no	0	no	low-molecular-weight cysteine-rich 65
AT3G55570	0	0	0.176823	0	0	no	-inf	no	inf	no	0	no	NA
AT5G56330	0	0	0.0184385	0	0	no	-inf	no	inf	no	0	no	alpha carbonic anhydrase 8
AT4G07490	0	0.00942373	0.00872702	0	inf	no	-inf	no	inf	no	-inf	no	transposable element gene
AT3G27810	0	0	0.039591	0	0	no	-inf	no	inf	no	0	no	myb domain protein 21
AT2G04320	0	0	0.155086	0	0	no	-inf	no	inf	no	0	no	transposable element gene
AT5G55893	0	0	0.0275897	0	0	no	-inf	no	inf	no	0	no	NA
AT4G09012	0	0.0425562	0.115428	0	inf	no	-inf	no	inf	no	-inf	no	Mitochondrial ribosomal protein L27
AT3G23326	0	0	0.624042	0	0	no	-inf	no	inf	no	0	no	MIR853a; miRNA
AT1G44941	0	0	5.70547	0	0	no	-inf	no	inf	no	0	no	NA
AT1G67160	0	0	0.0113005	0	0	no	-inf	no	inf	no	0	no	F-box family protein with a domain of unknown function (DUF295)
AT2G11970	0	0	0.0512688	0	0	no	-inf	no	inf	no	0	no	transposable element gene
AT3G44930	0	0	0.0127677	0	0	no	-inf	no	inf	no	0	no	cation/H+ exchanger 10
AT1G30780	0	0	0.0329027	0	0	no	-inf	no	inf	no	0	no	F-box associated ubiquitination effector family protein
AT2G31720	0	0	0.0217151	0	0	no	-inf	no	inf	no	0	no	Domain of unknown function (DUF313)
AT5G40155	0	0	0.052609	0	0	no	-inf	no	inf	no	0	no	Defensin-like (DEFL) family protein
AT5G29040	0	0	0.00456038	0	0	no	-inf	no	inf	no	0	no	NA
AT2G12300	0	0	0.00674364	0	0	no	-inf	no	inf	no	0	no	transposable element gene
AT2G13750	0	0.00617553	0.00646792	0	inf	no	-inf	no	inf	no	-inf	no	transposable element gene
AT2G41360	0	0	0.0391128	0	0	no	-inf	no	inf	no	0	no	Galactose oxidase/kelch repeat superfamily protein
AT2G10537	0	0	0.219649	0	0	no	-inf	no	inf	no	0	no	other RNA
AT4G07566	0	0	0.00784815	0	0	no	-inf	no	inf	no	0	no	transposable element gene
AT5G14160	0	0.0197782	0.0339107	0	inf	no	-inf	no	inf	no	-inf	no	F-box family protein
AT2G09920	0	0.00361744	0.00284525	0	inf	no	-inf	no	inf	no	-inf	no	transposable element gene
AT5G53780	0	0	0.0167409	0	0	no	-inf	no	inf	no	0	no	Protein of unknown function (DUF295)
AT5G32434	0	0	0.0310854	0	0	no	-inf	no	inf	no	0	no	transposable element gene
AT4G06609	0	0	0.00239618	0	0	no	-inf	no	inf	no	0	no	transposable element gene
AT1G66145	0	0	0.233788	0	0	no	-inf	no	inf	no	0	no	CLAVATA3/ESR-RELATED 18
AT5G37230	0	0	0.0354934	0	0	no	-inf	no	inf	no	0	no	RING/U-box superfamily protein
AT3G55677	0	0.0494399	0.0455679	0	inf	no	-inf	no	inf	no	-inf	no	Plant self-incompatibility protein S1 family
AT2G10833	0	0	0.0116396	0	0	no	-inf	no	inf	no	0	no	transposable element gene
AT4G22700	0	0	0.0462399	0	0	no	-inf	no	inf	no	0	no	LOB domain-containing protein 32
AT2G47150	0	0	0.0381594	0	0	no	-inf	no	inf	no	0	no	NAD(P)-binding Rossmann-fold superfamily protein
AT2G28980	0	0	0.002541	0	0	no	-inf	no	inf	no	0	no	transposable element gene
AT5G07600	0	0.0926152	0.0269017	0	inf	no	-inf	no	inf	no	-inf	no	Oleosin family protein
AT3G32320	0	0.00349036	0.00327618	0	inf	no	-inf	no	inf	no	-inf	no	transposable element gene
AT3G52080	0	0.00672366	0.012532	0	inf	no	-inf	no	inf	no	-inf	no	cation/hydrogen exchanger 28
AT2G20620	0	0	0.0455913	0	0	no	-inf	no	inf	no	0	no	Protein of unknown function (DUF626)
AT4G28520	0	0.00895296	0.00938561	0	inf	no	-inf	no	inf	no	-inf	no	cruciferin 3
AT1G38140	0	0.0227372	0.00795254	0	inf	no	-inf	no	inf	no	-inf	no	transposable element gene
AT2G02270	0	0	0.0125491	0	0	no	-inf	no	inf	no	0	no	NA
AT1G32140	0	0	0.00950485	0	0	no	-inf	no	inf	no	0	no	F-box family protein
AT4G06526	0	0	0.00975953	0	0	no	-inf	no	inf	no	0	no	nucleic acid binding;zinc ion binding
AT3G30147	0	0	0.0184126	0	0	no	-inf	no	inf	no	0	no	NA
AT4G08600	0	0	0.00475917	0	0	no	-inf	no	inf	no	0	no	transposable element gene
AT4G08138	0	0.00365198	0.00342768	0	inf	no	-inf	no	inf	no	-inf	no	transposable element gene
AT1G11608	0	0.0280756	0.0126431	0	inf	no	-inf	no	inf	no	-inf	no	F-box associated ubiquitination effector family protein
AT5G52700	0	0	0.0172585	0	0	no	-inf	no	inf	no	0	no	Copper transport protein family
AT2G11510	0	0	0.00825948	0	0	no	-inf	no	inf	no	0	no	transposable element gene
AT5G43935	0	0.0174048	0.132123	0	inf	no	-inf	no	inf	no	-inf	no	flavonol synthase 6
AT1G35280	0	0	0.00683792	0	0	no	-inf	no	inf	no	0	no	transposable element gene
AT3G28190	0	0	0.364232	0	0	no	-inf	no	inf	no	0	no	NA
AT1G59920	0	0	0.111416	0	0	no	-inf	no	inf	no	0	no	MADS-box family protein
AT2G15070	0	0.00317452	0.00367931	0	inf	no	-inf	no	inf	no	-inf	no	transposable element gene
AT5G33406	0	0	0.0108839	0	0	no	-inf	no	inf	no	0	no	hAT dimerisation domain-containing protein / transposase-related
AT4G18150	0	0	0.00634824	0	0	no	-inf	no	inf	no	0	no	Kinase-related protein of unknown function (DUF1296)
AT3G05450	0	0	0.0116283	0	0	no	-inf	no	inf	no	0	no	NA
AT1G32830	0	0	0.00780382	0	0	no	-inf	no	inf	no	0	no	transposable element gene
AT3G30413	0	0.00221751	0.00306658	0	inf	no	-inf	no	inf	no	-inf	no	transposable element gene
AT1G73603	0	0	0.106497	0	0	no	-inf	no	inf	no	0	no	low-molecular-weight cysteine-rich 64
AT1G21950	0	0	0.0639197	0	0	no	-inf	no	inf	no	0	no	NA
AT1G43740	0	0	0.00662922	0	0	no	-inf	no	inf	no	0	no	transposable element gene
AT4G06509	0	0	0.00455316	0	0	no	-inf	no	inf	no	0	no	transposable element gene
AT2G15345	0	0	0.0377639	0	0	no	-inf	no	inf	no	0	no	Plant invertase/pectin methylesterase inhibitor superfamily protein
AT5G57720	0	0	0.0453447	0	0	no	-inf	no	inf	no	0	no	AP2/B3-like transcriptional factor family protein
AT2G05450	0	0	0.00258359	0	0	no	-inf	no	inf	no	0	no	transposable element gene
AT5G54010	0	0.0194785	0.0127345	0	inf	no	-inf	no	inf	no	-inf	no	UDP-Glycosyltransferase superfamily protein
AT4G03825	0	0.0623217	0.0403289	0	inf	no	-inf	no	inf	no	-inf	no	transposable element gene
ATMG00120	0	0.265676	0.181071	0	inf	no	-inf	no	inf	no	-inf	no	NA
AT1G77093	0	0	0.786888	0	0	no	-inf	no	inf	no	0	no	Defensin-like (DEFL) family protein
AT2G40925	0	0	0.0136275	0	0	no	-inf	no	inf	no	0	no	F-box and associated interaction domains-containing protein
AT2G35670	0	0	0.00515384	0	0	no	-inf	no	inf	no	0	no	VEFS-Box of polycomb protein
AT1G52610	0	0	0.00561891	0	0	no	-inf	no	inf	no	0	no	transposable element gene
AT3G44070	0	0	0.0260881	0	0	no	-inf	no	inf	no	0	no	Glycosyl hydrolase family 35 protein
AT1G16980	0	0	0.00552315	0	0	no	-inf	no	inf	no	0	no	trehalose-phosphatase/synthase 2
AT5G37140	0	0	0.0134345	0	0	no	-inf	no	inf	no	0	no	P-loop containing nucleoside triphosphate hydrolases superfamily protein
AT3G43505	0	0	1.03151	0	0	no	-inf	no	inf	no	0	no	low-molecular-weight cysteine-rich 30
AT1G27710	0	0.026574	0.0485665	0	inf	no	-inf	no	inf	no	-inf	no	Glycine-rich protein family
AT5G35057	0	0.0017755	0.0024559	0	inf	no	-inf	no	inf	no	-inf	no	transposable element gene
AT5G41755	0	0.00548438	0.00254127	0	inf	no	-inf	no	inf	no	-inf	no	transposable element gene
AT3G33570	0	0.0113202	0.0104812	0	inf	no	-inf	no	inf	no	-inf	no	transposable element gene
AT3G45577	0	0	0.0215471	0	0	no	-inf	no	inf	no	0	no	tRNA-intron endonucleases
AT5G22150	0	0.0656482	0.0201623	0	inf	no	-inf	no	inf	no	-inf	no	NA
AT2G42930	0	0.0911497	0.0460222	0	inf	no	-inf	no	inf	no	-inf	no	Carbohydrate-binding X8 domain superfamily protein
AT3G09590	0	0	0.0508599	0	0	no	-inf	no	inf	no	0	no	CAP (Cysteine-rich secretory proteins, Antigen 5, and Pathogenesis-related 1 protein) superfamily protein
AT5G28940	0	0.0177127	0.0120789	0	inf	no	-inf	no	inf	no	-inf	no	transposable element gene
AT3G45340	0	0	0.00579465	0	0	no	-inf	no	inf	no	0	no	transposable element gene
AT5G29708	0	0	0.00532765	0	0	no	-inf	no	inf	no	0	no	transposable element gene
AT3G46387	0	0	0.0219479	0	0	no	-inf	no	inf	no	0	no	transposable element gene
AT5G10420	0	0	0.0118333	0	0	no	-inf	no	inf	no	0	no	MATE efflux family protein
AT1G54600	0	0	0.0169005	0	0	no	-inf	no	inf	no	0	no	NA
AT5G39533	0	0	0.0121618	0	0	no	-inf	no	inf	no	0	no	transposable element gene
AT5G29408	0	0	0.00625032	0	0	no	-inf	no	inf	no	0	no	transposable element gene
AT5G39095	0	0	0.0034175	0	0	no	-inf	no	inf	no	0	no	transposable element gene
AT4G06474	0	0	0.00931352	0	0	no	-inf	no	inf	no	0	no	transposable element gene
AT4G03710	0	0	0.00388203	0	0	no	-inf	no	inf	no	0	no	transposable element gene
AT4G16165	0	0.0425558	0.0521382	0	inf	no	-inf	no	inf	no	-inf	no	Carbohydrate-binding X8 domain superfamily protein
AT1G43750	0	0	0.00846989	0	0	no	-inf	no	inf	no	0	no	transposable element gene
AT1G11595	0	0	0.0154148	0	0	no	-inf	no	inf	no	0	no	NA
AT1G49260	0	0	0.0148622	0	0	no	-inf	no	inf	no	0	no	NA
AT4G07491	0	0.0115101	0.0161922	0	inf	no	-inf	no	inf	no	-inf	no	transposable element gene
AT4G07502	0	0	0.00381104	0	0	no	-inf	no	inf	no	0	no	transposable element gene
AT5G28545	0	0.00274121	0.00215562	0	inf	no	-inf	no	inf	no	-inf	no	transposable element gene
AT3G31403	0	0	0.00672475	0	0	no	-inf	no	inf	no	0	no	transposable element gene
AT1G34070	0	0	0.0222184	0	0	no	-inf	no	inf	no	0	no	NA
AT5G31804	0	0.00170385	0.00235688	0	inf	no	-inf	no	inf	no	-inf	no	transposable element gene
AT3G29032	0	0.00235689	0.00594835	0	inf	no	-inf	no	inf	no	-inf	no	transposable element gene
AT5G30942	0	0	0.00271871	0	0	no	-inf	no	inf	no	0	no	transposable element gene
AT3G12430	0	0	0.0328863	0	0	no	-inf	no	inf	no	0	no	Polynucleotidyl transferase, ribonuclease H-like superfamily protein
AT1G51910	0	0	0.00513404	0	0	no	-inf	no	inf	no	0	no	Leucine-rich repeat protein kinase family protein
AT2G03740	0	0.0267678	0.0423356	0	inf	no	-inf	no	inf	no	-inf	no	late embryogenesis abundant domain-containing protein / LEA domain-containing protein
AT1G49810	0	0.0106226	0.0370338	0	inf	no	-inf	no	inf	no	-inf	no	Na+/H+ antiporter 2
AT1G03982	0	0	0.0142346	0	0	no	-inf	no	inf	no	0	no	PAK-box/P21-Rho-binding family protein
AT2G34740	0	0	0.0182902	0	0	no	-inf	no	inf	no	0	no	Protein phosphatase 2C family protein
AT2G11670	0	0	0.00803699	0	0	no	-inf	no	inf	no	0	no	transposable element gene
AT5G28888	0	0	0.0193302	0	0	no	-inf	no	inf	no	0	no	transposable element gene
AT2G03950	0	0	0.059336	0	0	no	-inf	no	inf	no	0	no	transposable element gene
AT4G12140	0	0	0.0374571	0	0	no	-inf	no	inf	no	0	no	RING/U-box superfamily protein
AT3G29730	0	0.00905613	0.00617952	0	inf	no	-inf	no	inf	no	-inf	no	transposable element gene
AT1G15590	0	0	0.0248667	0	0	no	-inf	no	inf	no	0	no	NA
AT4G04580	0	0.0474243	0.0556267	0	inf	no	-inf	no	inf	no	-inf	no	Homeodomain-like superfamily protein
AT5G26150	0	0	0.00659564	0	0	no	-inf	no	inf	no	0	no	protein kinase family protein
AT1G53810	0	0.00357184	0.00335256	0	inf	no	-inf	no	inf	no	-inf	no	transposable element gene
AT5G28776	0	0	0.00383236	0	0	no	-inf	no	inf	no	0	no	transposable element gene
AT5G30440	0	0	0.0180169	0	0	no	-inf	no	inf	no	0	no	transposable element gene
AT1G43840	0	0.00823663	0.00762865	0	inf	no	-inf	no	inf	no	-inf	no	transposable element gene
AT5G35756	0	0	0.00260258	0	0	no	-inf	no	inf	no	0	no	transposable element gene
AT2G06340	0	0	0.0111975	0	0	no	-inf	no	inf	no	0	no	transposable element gene
AT4G10670	0	0	0.011447	0	0	no	-inf	no	inf	no	0	no	GTC2
AT2G16150	0	0	0.00496856	0	0	no	-inf	no	inf	no	0	no	transposable element gene
AT4G07350	0	0	0.0170788	0	0	no	-inf	no	inf	no	0	no	NA
AT4G13611	0	0.235791	0.246191	0	inf	no	-inf	no	inf	no	-inf	no	NA
AT5G37860	0	0	0.0282399	0	0	no	-inf	no	inf	no	0	no	Heavy metal transport/detoxification superfamily protein
AT3G30715	0	0	0.0143913	0	0	no	-inf	no	inf	no	0	no	transposable element gene
AT1G58140	0	0	0.003855	0	0	no	-inf	no	inf	no	0	no	transposable element gene
AT3G29792	0	0.00246076	0.0101643	0	inf	no	-inf	no	inf	no	-inf	no	transposable element gene
AT1G58260	0	0	0.0108334	0	0	no	-inf	no	inf	no	0	no	cytochrome p450 79c2
AT5G31927	0	0	0.00281923	0	0	no	-inf	no	inf	no	0	no	transposable element gene
AT4G21605	0	0	0.0135553	0	0	no	-inf	no	inf	no	0	no	NA
AT5G28232	0	0	0.00632579	0	0	no	-inf	no	inf	no	0	no	transposable element gene
AT4G06698	0	0	0.0186034	0	0	no	-inf	no	inf	no	0	no	transposable element gene
AT2G01550	0	0	0.00292548	0	0	no	-inf	no	inf	no	0	no	transposable element gene
AT4G30740	0	0	0.4073	0	0	no	-inf	no	inf	no	0	no	NA
AT2G07741	0	0.0263585	0.0625078	0	inf	no	-inf	no	inf	no	-inf	no	ATPase, F0 complex, subunit A protein
AT2G15200	0	0.00419463	0.00782291	0	inf	no	-inf	no	inf	no	-inf	no	transposable element gene
AT4G03840	0	0	0.00324184	0	0	no	-inf	no	inf	no	0	no	transposable element gene
AT5G29100	0	0	0.00761158	0	0	no	-inf	no	inf	no	0	no	transposable element gene
AT2G10070	0	0	0.00629165	0	0	no	-inf	no	inf	no	0	no	transposable element gene
AT2G44470	0	0	0.00913558	0	0	no	-inf	no	inf	no	0	no	beta glucosidase 29
AT2G16832	0	0	0.0184545	0	0	no	-inf	no	inf	no	0	no	transposable element gene
AT5G35608	0	0	0.00631506	0	0	no	-inf	no	inf	no	0	no	transposable element gene
AT1G31380	0	0	0.0496874	0	0	no	-inf	no	inf	no	0	no	TRAF-like family protein
AT2G15700	0	0	0.00379415	0	0	no	-inf	no	inf	no	0	no	transposable element gene
AT4G07700	0	0	0.00593888	0	0	no	-inf	no	inf	no	0	no	transposable element gene
AT4G06588	0	0	0.00313408	0	0	no	-inf	no	inf	no	0	no	transposable element gene
AT1G22120	0	0	0.0107922	0	0	no	-inf	no	inf	no	0	no	NA
AT1G36650	0	0	0.0158966	0	0	no	-inf	no	inf	no	0	no	transposable element gene
AT1G47765	0	0	0.0162239	0	0	no	-inf	no	inf	no	0	no	F-box and associated interaction domains-containing protein
AT3G42083	0	0	0.00982802	0	0	no	-inf	no	inf	no	0	no	transposable element gene
AT1G76750	0	0.0385621	0.0355964	0	inf	no	-inf	no	inf	no	-inf	no	Protein of unknown function (DUF1278)
AT4G06566	0	0.00240603	0.00332696	0	inf	no	-inf	no	inf	no	-inf	no	transposable element gene
AT2G32905	0	0	0.0424562	0	0	no	-inf	no	inf	no	0	no	Domain of unknown function (DUF313)
AT3G31317	0	0	0.00287412	0	0	no	-inf	no	inf	no	0	no	transposable element gene
AT4G21213	0	0	0.469258	0	0	no	-inf	no	inf	no	0	no	NA
AT5G31496	0	0	0.00712313	0	0	no	-inf	no	inf	no	0	no	transposable element gene
AT2G42410	0	0	0.0392149	0	0	no	-inf	no	inf	no	0	no	zinc finger protein 11
AT2G04820	0	0	0.00988845	0	0	no	-inf	no	inf	no	0	no	transposable element gene
AT5G36185	0	0	0.0603002	0	0	no	-inf	no	inf	no	0	no	NA
AT1G35146	0	0	0.00381711	0	0	no	-inf	no	inf	no	0	no	transposable element gene
AT1G51175	0	0	0.00265695	0	0	no	-inf	no	inf	no	0	no	transposable element gene
AT3G59960	0	0	0.015615	0	0	no	-inf	no	inf	no	0	no	histone-lysine N-methyltransferase ASHH4
AT5G33434	0	0.0036695	0.0034441	0	inf	no	-inf	no	inf	no	-inf	no	transposable element gene
AT2G05171	0	0	0.0634421	0	0	no	-inf	no	inf	no	0	no	NA
AT2G13000	0	0	0.00383934	0	0	no	-inf	no	inf	no	0	no	transposable element gene
AT3G29060	0	0	0.00568775	0	0	no	-inf	no	inf	no	0	no	EXS (ERD1/XPR1/SYG1) family protein
AT3G01250	0	0	0.0274219	0	0	no	-inf	no	inf	no	0	no	NA
AT2G29880	0	0	0.0454531	0	0	no	-inf	no	inf	no	0	no	NA
AT1G77095	0	0	0.0113111	0	0	no	-inf	no	inf	no	0	no	transposable element gene
AT2G06830	0	0.00466104	0.00863729	0	inf	no	-inf	no	inf	no	-inf	no	transposable element gene
AT4G03360	0	0	0.0498292	0	0	no	-inf	no	inf	no	0	no	Ubiquitin family protein
AT4G19800	0	0.0281757	0.0132419	0	inf	no	-inf	no	inf	no	-inf	no	Glycosyl hydrolase family protein with chitinase insertion domain
AT5G35950	0	0	0.0384793	0	0	no	-inf	no	inf	no	0	no	Mannose-binding lectin superfamily protein
AT2G43865	0	0	0.0779268	0	0	no	-inf	no	inf	no	0	no	NA
AT4G17780	0	0.0395673	0.0264837	0	inf	no	-inf	no	inf	no	-inf	no	F-box and associated interaction domains-containing protein
AT2G18870	0	0	0.0325073	0	0	no	-inf	no	inf	no	0	no	vernalization5/VIN3-like
AT3G52742	0	0	0.0207022	0	0	no	-inf	no	inf	no	0	no	other RNA
AT1G36090	0	0.00870031	0.0068512	0	inf	no	-inf	no	inf	no	-inf	no	transposable element gene
AT2G37910	0	0.0277868	0.0341457	0	inf	no	-inf	no	inf	no	-inf	no	cation/hydrogen exchanger, putative (CHX21)
AT5G28420	0	0	0.158778	0	0	no	-inf	no	inf	no	0	no	Pentatricopeptide repeat (PPR) superfamily protein
AT3G30695	0	0	0.00490756	0	0	no	-inf	no	inf	no	0	no	transposable element gene
AT1G44191	0	0.0192555	0.0152004	0	inf	no	-inf	no	inf	no	-inf	no	ECA1 gametogenesis related family protein
AT5G65005	0	0	0.0228579	0	0	no	-inf	no	inf	no	0	no	Polynucleotidyl transferase, ribonuclease H-like superfamily protein
AT4G05306	0	0	0.00553452	0	0	no	-inf	no	inf	no	0	no	transposable element gene
AT3G29175	0	0	0.00586848	0	0	no	-inf	no	inf	no	0	no	transposable element gene
AT2G29220	0	0.0465255	0.0266906	0	inf	no	-inf	no	inf	no	-inf	no	Concanavalin A-like lectin protein kinase family protein
AT4G29460	0	0	0.0297193	0	0	no	-inf	no	inf	no	0	no	Phospholipase A2 family protein
AT5G06170	0	0	0.0118965	0	0	no	-inf	no	inf	no	0	no	sucrose-proton symporter 9
AT2G23570	0	0	0.07046	0	0	no	-inf	no	inf	no	0	no	methyl esterase 19
AT5G63170	0	0	0.0193437	0	0	no	-inf	no	inf	no	0	no	GDSL-like Lipase/Acylhydrolase superfamily protein
AT1G58020	0	0.00285795	0.0026832	0	inf	no	-inf	no	inf	no	-inf	no	transposable element gene
AT4G03770	0	0.00566406	0.00531778	0	inf	no	-inf	no	inf	no	-inf	no	transposable element gene
AT1G61330	0	0	0.0133777	0	0	no	-inf	no	inf	no	0	no	FBD, F-box and Leucine Rich Repeat domains containing protein
AT3G44035	0	0	0.00622676	0	0	no	-inf	no	inf	no	0	no	transposable element gene
AT3G42313	0	0	0.00402547	0	0	no	-inf	no	inf	no	0	no	transposable element gene
AT5G35111	0	0	0.0136477	0	0	no	-inf	no	inf	no	0	no	NA
AT5G02900	0	0	0.0244704	0	0	no	-inf	no	inf	no	0	no	cytochrome P450, family 96, subfamily A, polypeptide 13
AT3G42720	0	0.00443904	0.00605811	0	inf	no	-inf	no	inf	no	-inf	no	transposable element gene
AT4G06555	0	0	0.0265909	0	0	no	-inf	no	inf	no	0	no	transposable element gene
AT3G06280	0	0	0.0841213	0	0	no	-inf	no	inf	no	0	no	F-box associated ubiquitination effector family protein
AT2G11110	0	0.00870031	0.0137024	0	inf	no	-inf	no	inf	no	-inf	no	transposable element gene
AT1G43210	0	0	0.00684122	0	0	no	-inf	no	inf	no	0	no	transposable element gene
AT1G37015	0	0	0.127449	0	0	no	-inf	no	inf	no	0	no	transposable element gene
AT2G09589	0	0.0047627	0.00657753	0	inf	no	-inf	no	inf	no	-inf	no	transposable element gene
AT3G29634	0	0	0.00174211	0	0	no	-inf	no	inf	no	0	no	transposable element gene
AT1G47540	0	0	0.0589862	0	0	no	-inf	no	inf	no	0	no	Scorpion toxin-like knottin superfamily protein
AT3G18810	0	0.00632839	0.00779639	0	inf	no	-inf	no	inf	no	-inf	no	Protein kinase superfamily protein
AT4G04600	0	0.00677986	0.0037421	0	inf	no	-inf	no	inf	no	-inf	no	transposable element gene
AT4G15590	0	0.00454988	0.00392505	0	inf	no	-inf	no	inf	no	-inf	no	transposable element gene
AT3G47330	0	0	0.0083824	0	0	no	-inf	no	inf	no	0	no	transposable element gene
AT5G33125	0	0.00458286	0.00424624	0	inf	no	-inf	no	inf	no	-inf	no	transposable element gene
AT4G20180	0	0	0.00469925	0	0	no	-inf	no	inf	no	0	no	transposable element gene
AT4G28000	0	0	0.0129946	0	0	no	-inf	no	inf	no	0	no	P-loop containing nucleoside triphosphate hydrolases superfamily protein
AT3G13370	0	0	0.0498114	0	0	no	-inf	no	inf	no	0	no	NA
AT2G32820	0	0	0.0161316	0	0	no	-inf	no	inf	no	0	no	Transcription elongation factor (TFIIS) family protein
AT5G33442	0	0	0.00610555	0	0	no	-inf	no	inf	no	0	no	transposable element gene
AT4G03920	0	0.00199783	0.00272746	0	inf	no	-inf	no	inf	no	-inf	no	transposable element gene
AT5G39370	0	0.173382	0.101915	0	inf	no	-inf	no	inf	no	-inf	no	Curculin-like (mannose-binding) lectin family protein
AT2G21110	0	0	0.0509181	0	0	no	-inf	no	inf	no	0	no	Disease resistance-responsive (dirigent-like protein) family protein
AT2G42470	0	0	0.00594895	0	0	no	-inf	no	inf	no	0	no	TRAF-like family protein
AT1G54590	0	0	0.0142628	0	0	no	-inf	no	inf	no	0	no	NA
AT1G18310	0	0	0.0172192	0	0	no	-inf	no	inf	no	0	no	glycosyl hydrolase family 81 protein
AT3G44425	0	0	0.00598146	0	0	no	-inf	no	inf	no	0	no	transposable element gene
AT5G01080	0	0	0.0520027	0	0	no	-inf	no	inf	no	0	no	Beta-galactosidase related protein
AT2G04150	0	0	0.0423528	0	0	no	-inf	no	inf	no	0	no	NA
AT2G23240	0	0	0.449689	0	0	no	-inf	no	inf	no	0	no	Plant EC metallothionein-like protein, family 15
AT2G07600	0	0	0.00902685	0	0	no	-inf	no	inf	no	0	no	NA
AT5G32471	0	0	0.0128679	0	0	no	-inf	no	inf	no	0	no	NA
AT1G62695	0	0	0.0174001	0	0	no	-inf	no	inf	no	0	no	transposable element gene
AT2G17723	0	0	0.935543	0	0	no	-inf	no	inf	no	0	no	Defensin-like (DEFL) family protein
AT3G11310	0	0	0.00903363	0	0	no	-inf	no	inf	no	0	no	NA
ATMG01260	0	0.0459202	0.0364495	0	inf	no	-inf	no	inf	no	-inf	no	NA
AT4G08050	0	0	0.00675543	0	0	no	-inf	no	inf	no	0	no	transposable element gene
AT3G26265	0	0.00471273	0.00436651	0	inf	no	-inf	no	inf	no	-inf	no	transposable element gene
AT3G25450	0	0	0.00367234	0	0	no	-inf	no	inf	no	0	no	transposable element gene
AT5G06010	0	0	0.214508	0	0	no	-inf	no	inf	no	0	no	NA
AT1G74480	0	0.016978	0.0197753	0	inf	no	-inf	no	inf	no	-inf	no	RWP-RK domain-containing protein
AT5G28067	0	0	0.0168342	0	0	no	-inf	no	inf	no	0	no	transposable element gene
AT2G21810	0	0	0.106497	0	0	no	-inf	no	inf	no	0	no	Cysteine/Histidine-rich C1 domain family protein
AT2G34130	0	0	0.00929207	0	0	no	-inf	no	inf	no	0	no	transposable element gene
AT1G20800	0	0	0.010104	0	0	no	-inf	no	inf	no	0	no	F-box family protein
AT2G11780	0	0	0.00400799	0	0	no	-inf	no	inf	no	0	no	transposable element gene
AT1G80133	0	0	0.0548889	0	0	no	-inf	no	inf	no	0	no	NA
AT2G12345	0	0	0.0535041	0	0	no	-inf	no	inf	no	0	no	transposable element gene
AT3G39230	0	0	0.00568102	0	0	no	-inf	no	inf	no	0	no	transposable element gene
AT4G06720	0	0	0.00904999	0	0	no	-inf	no	inf	no	0	no	transposable element gene
AT2G39590	0	0	0.180113	0	0	no	-inf	no	inf	no	0	no	Ribosomal protein S8 family protein
AT2G20150	0	0	0.0141802	0	0	no	-inf	no	inf	no	0	no	NA
AT3G27883	0	0	0.00472178	0	0	no	-inf	no	inf	no	0	no	transposable element gene
AT2G16810	0	0	0.0113446	0	0	no	-inf	no	inf	no	0	no	F-box and associated interaction domains-containing protein
AT2G14400	0	0	0.00284006	0	0	no	-inf	no	inf	no	0	no	transposable element gene
AT4G22450	0	0	0.0130092	0	0	no	-inf	no	inf	no	0	no	transposable element gene
AT5G35760	0	0.0458707	0.0485275	0	inf	no	-inf	no	inf	no	-inf	no	Beta-galactosidase related protein
AT1G28550	0	0	0.0707299	0	0	no	-inf	no	inf	no	0	no	RAB GTPase homolog A1I
ATMG01110	0	0	0.0301962	0	0	no	-inf	no	inf	no	0	no	Mitovirus RNA-dependent RNA polymerase
AT1G63540	0	0	0.00837397	0	0	no	-inf	no	inf	no	0	no	hydroxyproline-rich glycoprotein family protein
AT4G06699	0	0	0.00596386	0	0	no	-inf	no	inf	no	0	no	transposable element gene
AT3G26620	0	0.228843	0.12066	0	inf	no	-inf	no	inf	no	-inf	no	LOB domain-containing protein 23
AT1G43320	0	0	0.155086	0	0	no	-inf	no	inf	no	0	no	NA
AT2G31590	0	0	0.0645718	0	0	no	-inf	no	inf	no	0	no	NA
AT5G42223	0	0.512278	0.595001	0	inf	no	-inf	no	inf	no	-inf	no	Defensin-like (DEFL) family protein
AT1G56242	0	0.0250783	8.12876e-06	0.0154897	inf	no	10.896	no	inf	no	-0.695136	no	other RNA
AT2G16260	0	0	0.0429717	0.412827	0	no	3.26408	no	inf	no	inf	yes	NA
AT4G34470	0	0	0.0680231	0.464905	0	no	2.77284	no	inf	no	inf	yes	SKP1-like 12
AT1G70030	0	0	0.0268337	0.182511	0	no	2.76586	no	inf	no	inf	no	Paired amphipathic helix (PAH2) superfamily protein
AT1G14518	0	0	0.0440338	0.249718	0	no	2.50361	no	inf	no	inf	no	other RNA
AT1G72570	0	0.0107881	0.0125377	0.0636507	inf	no	2.34391	no	inf	no	2.56073	no	Integrase-type DNA-binding superfamily protein
AT3G14820	0	0.0134756	0.015676	0.0789598	inf	no	2.33256	no	inf	no	2.55077	no	GDSL-like Lipase/Acylhydrolase superfamily protein
AT5G09210	0	0.0243598	0.00789482	0.0396319	inf	no	2.32768	no	inf	no	0.702159	no	GC-rich sequence DNA-binding factor-like protein
AT5G06755	0	0	0.433686	1.98891	0	no	2.19725	no	inf	no	inf	no	NA
AT1G55100	0	0.0199571	0.0245039	0.103424	inf	no	2.07749	no	inf	no	2.3736	no	transposable element gene
AT5G59280	0	0	0.0198306	0.08289	0	no	2.06347	no	inf	no	inf	no	pumilio 16
AT3G29783	0	0.00808558	0.00318011	0.0121556	inf	no	1.93447	no	inf	no	0.588193	no	transposable element gene
AT5G55980	0	0	0.156419	0.566342	0	no	1.85626	no	inf	no	inf	no	serine-rich protein-related
AT4G04440	0	0.0164359	0.00730235	0.0242106	inf	no	1.72921	no	inf	no	0.558788	no	transposable element gene
AT3G09130	0	0.0168395	0.028868	0.092371	inf	no	1.67797	no	inf	no	2.45559	no	NA
AT4G13215	0	0	0.0479686	0.14413	0	no	1.58721	no	inf	no	inf	no	NA
AT1G18120	0	0.00987375	0.0155547	0.0466026	inf	no	1.58306	no	inf	no	2.23874	no	NA
AT2G05435	0	0	0.031203	0.0924081	0	no	1.56634	no	inf	no	inf	no	transposable element gene
AT4G16590	0	0	0.00743129	0.0216693	0	no	1.54397	no	inf	no	inf	no	cellulose synthase-like A01
AT3G46614	0	0.128731	0.0420903	0.121064	inf	no	1.52421	no	inf	no	-0.0885941	no	NA
AT2G16367	0	0	0.443731	1.24445	0	no	1.48775	no	inf	no	inf	no	NA
AT3G57690	0	0.104312	0.122661	0.325119	inf	no	1.4063	no	inf	no	1.64006	no	arabinogalactan protein 23
AT2G28056	0	0.0140827	0.0173343	0.0456081	inf	no	1.39566	no	inf	no	1.69537	no	MIR172/MIR172A; miRNA
AT1G28180	0	0.00733275	0.0090327	0.0234382	inf	no	1.37563	no	inf	no	1.67644	no	P-loop containing nucleoside triphosphate hydrolases superfamily protein
AT4G19000	0	0	0.0152781	0.0381023	0	no	1.31841	no	inf	no	inf	no	Transcription elongation factor (TFIIS) family protein
AT5G40605	0	0.00232325	0.00286347	0.00712679	inf	no	1.31549	no	inf	no	1.61711	no	transposable element gene
AT1G69470	0	0	0.0954851	0.23559	0	no	1.30293	no	inf	no	inf	no	NA
AT2G43960	0	0.05352	0.023818	0.0586483	inf	no	1.30003	no	inf	no	0.13201	no	SWAP (Suppressor-of-White-APricot)/surp domain-containing protein
AT5G26140	0	0	0.181605	0.446851	0	no	1.29899	no	inf	no	inf	yes	Putative lysine decarboxylase family protein
AT2G36724	0	0.0835349	0.101315	0.249021	inf	no	1.29742	no	inf	no	1.57582	no	NA
AT1G63760	0	0.0159637	0.00892583	0.0216186	inf	no	1.27622	no	inf	no	0.437481	no	NA
AT5G10090	0	0.0171283	0.0190013	0.0459685	inf	no	1.27455	no	inf	no	1.42426	no	Tetratricopeptide repeat (TPR)-like superfamily protein
AT4G20290	0	0.0697219	0.0937815	0.219639	inf	no	1.22776	no	inf	no	1.65545	no	NA
AT4G28090	0	0	0.0105408	0.0243918	0	no	1.21041	no	inf	no	inf	no	SKU5 similar 10
AT2G33720	0	0	0.0275335	0.0615721	0	no	1.16109	no	inf	no	inf	no	AP2/B3-like transcriptional factor family protein
AT5G34480	0	0.0116761	0.013986	0.0305678	inf	no	1.12803	no	inf	no	1.38846	no	transposable element gene
AT5G16020	0	0	0.00734504	0.0154728	0	no	1.07489	no	inf	no	inf	no	gamete-expressed 3
AT1G70960	0	0.0265394	0.014645	0.0306615	inf	no	1.06602	no	inf	no	0.208292	no	F-box and associated interaction domains-containing protein
AT3G51190	0	0.0439713	0.0243383	0.0505446	inf	no	1.05433	no	inf	no	0.200995	no	Ribosomal protein L2 family
AT5G07330	1.42548	0.0392121	136.333	98.2089	-5.18401	no	-0.473207	yes	6.57954	yes	11.2903	no	NA
AT2G35970	0	0	0.0251523	0.0507143	0	no	1.0117	no	inf	no	inf	no	Late embryogenesis abundant (LEA) hydroxyproline-rich glycoprotein family
AT2G30985	0	0.000116521	0.0605007	0.121895	inf	no	1.01062	no	inf	no	10.0308	no	NA
AT5G03920	0	0	0.0358066	0.0715278	0	no	0.998277	no	inf	no	inf	no	NA
AT4G08691	0	0	0.0146094	0.0289475	0	no	0.986538	no	inf	no	inf	no	NA
AT2G18590	0	0.0389125	0.0668202	0.131005	inf	no	0.971262	no	inf	no	1.75131	no	Major facilitator superfamily protein
AT5G54000	0	0.01504	0.371023	0.717143	inf	no	0.950754	yes	inf	no	5.57538	no	2-oxoglutarate (2OG) and Fe(II)-dependent oxygenase superfamily protein
AT5G27580	0	0	0.0313647	0.0604812	0	no	0.947345	no	inf	no	inf	no	AGAMOUS-like 89
AT3G63360	1.85563	0	0.551885	0	-inf	yes	-inf	no	-1.74947	no	0	no	defensin-related
AT1G68510	0	0	0.0320448	0.0601111	0	no	0.907539	no	inf	no	inf	no	LOB domain-containing protein 42
AT1G73175	0	0.0122344	0.0192843	0.0360916	inf	no	0.904238	no	inf	no	1.56072	no	NA
AT2G10400	0	0.0192871	0.010384	0.0193762	inf	no	0.899927	no	inf	no	0.00665159	no	transposable element gene
AT4G03445	0	1.43535	0.786888	1.46249	inf	no	0.894197	no	inf	no	0.0270207	no	MIR447A; miRNA
AT3G11480	0	0	0.277034	0.513351	0	no	0.889882	no	inf	no	inf	yes	S-adenosyl-L-methionine-dependent methyltransferases superfamily protein
AT3G06900	0	0.0396735	0.0419468	0.0776169	inf	no	0.887811	no	inf	no	0.968195	no	U4.2; snRNA
AT2G07664	0	0	0.190869	0.349658	0	no	0.873365	no	inf	no	inf	no	NA
AT2G17860	0	0	0.0254179	0.0457831	0	no	0.84897	no	inf	no	inf	no	Pathogenesis-related thaumatin superfamily protein
AT1G37140	0	0	0.0290996	0.0522264	0	no	0.843778	no	inf	no	inf	no	MEI2 C-terminal RRM only like 1
AT4G22100	0	0	0.0114361	0.0204678	0	no	0.839755	no	inf	no	inf	no	beta glucosidase 2
AT1G60720	0	0.017762	0.0243642	0.0431073	inf	no	0.82317	no	inf	no	1.27914	no	RNA-directed DNA polymerase (reverse transcriptase)-related family protein
AT3G66656	0	0	0.0479666	0.0848195	0	no	0.822365	no	inf	no	inf	no	AGAMOUS-like 91
AT1G60987	0	0	0.0352165	0.0622631	0	no	0.822125	no	inf	no	inf	no	SCR-like 5
AT3G19920	0	0.0421135	0.0484215	0.0847873	inf	no	0.8082	no	inf	no	1.00957	no	NA
AT4G22030	0	0	0.0254133	0.0444488	0	no	0.806561	no	inf	no	inf	no	F-box family protein with a domain of unknown function (DUF295)
AT4G18920	0	0	0.0427643	0.0745344	0	no	0.801502	no	inf	no	inf	no	Protein of unknown function (DUF1264)
AT3G30212	0	0	0.0124264	0.0214296	0	no	0.786203	no	inf	no	inf	no	transposable element gene
AT4G26030	0	0	0.0373685	0.0643421	0	no	0.783941	no	inf	no	inf	no	C2H2-like zinc finger protein
AT1G23620	0	0.0069115	0.018858	0.0324701	inf	no	0.783931	no	inf	no	2.23204	no	NA
AT2G26490	0	0	0.0101438	0.0172239	0	no	0.763809	no	inf	no	inf	no	Transducin/WD40 repeat-like superfamily protein
AT3G10750	0	0.024895	0.0230164	0.0387597	inf	no	0.751894	no	inf	no	0.638704	no	FBD domain family
AT5G33252	0	0	0.0031679	0.00532291	0	no	0.748688	no	inf	no	inf	no	transposable element gene
AT1G12672	0	0.0485116	0.202665	0.339017	inf	no	0.742264	no	inf	no	2.80496	no	NA
AT5G50080	0	0.0253487	0.0236043	0.0394536	inf	no	0.741106	no	inf	no	0.638249	no	ethylene response factor 110
AT2G24735	0	0	0.0460044	0.0764688	0	no	0.733099	no	inf	no	inf	no	NA
AT3G13227	0	0	0.0645219	0.106487	0	no	0.72282	no	inf	no	inf	no	serine-rich protein-related
ATMG01050	0	0.0521908	0.0705444	0.116357	inf	no	0.721958	no	inf	no	1.15669	no	NA
AT5G17180	0	0	0.136732	0.222369	0	no	0.701606	no	inf	no	inf	no	NA
AT3G60920	0	0.00483778	0.00259273	0.00418723	inf	no	0.691523	no	inf	no	-0.20835	no	NA
AT4G28088	0	0	1.80283	2.90872	0	no	0.69012	no	inf	no	inf	yes	Low temperature and salt responsive protein family
AT3G09530	0	0	0.0175986	0.028367	0	no	0.688756	no	inf	no	inf	no	exocyst subunit exo70 family protein H3
AT4G16550	0	0.00590908	0.0539596	0.0866598	inf	no	0.683483	no	inf	no	3.87436	no	HSP20-like chaperone
AT5G18037	0	0.206424	0.0754649	0.119646	inf	no	0.664892	no	inf	no	-0.786842	no	NAC (No Apical Meristem) domain transcriptional regulator superfamily protein
AT1G09310	3969.96	3129.64	7667.49	6414.69	-0.343127	no	-0.257376	no	0.949629	yes	1.03538	yes	Protein of unknown function, DUF538
AT5G45640	0	0	0.0072435	0.0111837	0	no	0.626641	no	inf	no	inf	no	Subtilisin-like serine endopeptidase family protein
AT3G55672	0	0	0.0642424	0.0979198	0	no	0.608076	no	inf	no	inf	no	Plant self-incompatibility protein S1 family
AT1G68380	0	0	0.0228153	0.0346632	0	no	0.603402	no	inf	no	inf	no	Core-2/I-branching beta-1,6-N-acetylglucosaminyltransferase family protein
AT5G24316	0	0	0.488015	0.73723	0	no	0.595191	no	inf	no	inf	no	proline-rich family protein
AT1G04370	0.742652	0	0.0956614	1.31617	-inf	yes	3.78227	no	-2.95668	no	inf	yes	Ethylene-responsive element binding factor 14
AT3G45180	4.34131	0	0	2.98917	-inf	yes	inf	no	-inf	yes	inf	no	Ubiquitin-like superfamily protein
AT5G16460	0	0.0121622	0.0450646	0.0662038	inf	no	0.554917	no	inf	no	2.44451	no	Putative adipose-regulatory protein (Seipin)
AT3G56350	0	0	0.102562	0.148142	0	no	0.530481	no	inf	no	inf	no	Iron/manganese superoxide dismutase family protein
AT2G23510	0	0.0285828	0.0379919	0.0542225	inf	no	0.513198	no	inf	no	0.923742	no	spermidine disinapoyl acyltransferase
AT5G56544	0	0	0.0821976	0.114636	0	no	0.479893	no	inf	no	inf	no	NA
AT3G30844	0	0.00361446	0.00823658	0.0113865	inf	no	0.467212	no	inf	no	1.65548	no	transposable element gene
AT4G03038	0	0	0.365786	0.492283	0	no	0.428489	no	inf	no	inf	yes	other RNA
AT5G13655	0	0	0.0315189	0.0420468	0	no	0.41578	no	inf	no	inf	no	transposable element gene
AT5G43390	0	0	0.16936	0.221808	0	no	0.389218	no	inf	no	inf	no	Uncharacterised conserved protein UCP015417, vWA
AT2G02430	0	0.0340918	0.0293701	0.0378705	inf	no	0.366725	no	inf	no	0.151649	no	NA
AT5G40395	7.95183	0	0	0	-inf	yes	0	no	-inf	yes	0	no	U6acat; snRNA
AT2G01422	1.12602	89.9799	0.372851	79.8252	6.3203	yes	7.7421	yes	-1.59456	yes	-0.172758	no	NA
AT3G11405	0	0.0623188	0.30377	0.374642	inf	no	0.302535	no	inf	no	2.58777	no	NA
AT4G13554	0	0.206776	0.262869	0.32235	inf	no	0.294284	no	inf	no	0.640561	no	MIR857a; miRNA
AT2G40500	0	0	0.0637878	0.0774543	0	no	0.280063	no	inf	no	inf	no	Protein kinase superfamily protein
AT1G17810	0	0	0.198553	0.240524	0	no	0.276657	no	inf	no	inf	no	beta-tonoplast intrinsic protein
AT1G66550	0	0	0.0518002	0.0627126	0	no	0.275796	no	inf	no	inf	no	WRKY DNA-binding protein 67
AT4G16160	0	0	0.254524	0.30433	0	no	0.257833	no	inf	no	inf	no	Mitochondrial import inner membrane translocase subunit Tim17/Tim22/Tim23 family protein
AT5G58782	0	0.0132859	0.11646	0.136577	inf	no	0.229874	no	inf	no	3.36174	no	Undecaprenyl pyrophosphate synthetase family protein
AT1G12669	0	0.185869	0.340131	0.395127	inf	no	0.216224	no	inf	no	1.08803	no	NA
AT5G10000	0	0	0.250175	0.279211	0	no	0.158419	no	inf	no	inf	no	ferredoxin 4
AT2G28490	0	0.013897	0.0417365	0.0465587	inf	no	0.157744	no	inf	no	1.74428	no	RmlC-like cupins superfamily protein
AT3G58550	1.61861	46.9739	0.595702	70.3866	4.85903	yes	6.88457	yes	-1.44209	yes	0.583439	yes	Bifunctional inhibitor/lipid-transfer protein/seed storage 2S albumin superfamily protein
AT3G27809	0	0	0.125231	0.13485	0	no	0.106761	no	inf	no	inf	no	NA
AT1G29680	0	0.026909	0.227513	0.244696	inf	no	0.105041	no	inf	no	3.18483	no	Protein of unknown function (DUF1264)
AT5G43065	0	0	0.00306266	0.00323755	0	no	0.0801189	no	inf	no	inf	no	transposable element gene
AT3G57270	0	0.0126712	0.095402	0.100243	inf	no	0.0714073	no	inf	no	2.98387	no	beta-1,3-glucanase 1
AT2G01500	0	0	0.0116059	0.0121804	0	no	0.0697049	no	inf	no	inf	no	Homeodomain-like superfamily protein
AT3G55100	0	0.00866582	0.0240774	0.0250644	inf	no	0.0579617	no	inf	no	1.53223	no	ABC-2 type transporter family protein
AT5G42504	0	0	0.99338	1.01845	0	no	0.0359585	no	inf	no	inf	no	NA
AT2G07675	0	0	0.114084	0.115317	0	no	0.0155051	no	inf	no	inf	no	Ribosomal protein S12/S23 family protein
AT4G08131	0	0.00567815	0.00446821	0.00448014	inf	no	0.00384884	no	inf	no	-0.341877	no	transposable element gene
AT2G07040	0	0	0.00626243	0.00626578	0	no	0.000770883	no	inf	no	inf	no	Leucine-rich repeat protein kinase family protein
AT4G08867	0	0	0.0150294	0.0148825	0	no	-0.014175	no	inf	no	inf	no	NA
AT5G37381	0	0	0.00935715	0.00924481	0	no	-0.0174255	no	inf	no	inf	no	transposable element gene
AT5G33390	0	0	0.0254179	0.0248664	0	no	-0.0316486	no	inf	no	inf	no	glycine-rich protein
AT4G17580	0	0	0.264641	0.256285	0	no	-0.0462838	no	inf	no	inf	no	Bax inhibitor-1 family protein
AT4G21926	0	0	0.120682	0.116058	0	no	-0.0563597	no	inf	no	inf	no	NA
AT2G42000	0	0	0.104778	0.100073	0	no	-0.0662761	no	inf	no	inf	no	Plant EC metallothionein-like protein, family 15
AT1G42490	0	0.0126085	0.0906561	0.0864574	inf	no	-0.0684144	no	inf	no	2.77759	no	NA
AT5G53905	0	0	0.108389	0.103059	0	no	-0.0727491	no	inf	no	inf	no	NA
AT4G09110	0	0	0.15601	0.146301	0	no	-0.0927024	no	inf	no	inf	no	RING/U-box superfamily protein
AT3G49340	0	0	0.147445	0.137931	0	no	-0.096223	no	inf	no	inf	no	Cysteine proteinases superfamily protein
AT3G27910	0	0.0255178	0.043764	0.0408765	inf	no	-0.0984755	no	inf	no	0.679769	no	Galactose oxidase/kelch repeat superfamily protein
AT5G50770	0	0.0477012	0.369484	0.344492	inf	no	-0.101039	no	inf	no	2.85237	no	hydroxysteroid dehydrogenase 6
AT3G46666	0	0.511872	0.53375	0.496144	inf	no	-0.105406	no	inf	no	-0.0450233	no	NA
AT1G65090	0	0	0.0806346	0.074933	0	no	-0.105798	no	inf	no	inf	no	NA
AT5G07215	0	0.00736324	0.00231276	0.00213384	inf	no	-0.116164	no	inf	no	-1.78689	no	transposable element gene
AT1G36305	0	0.00227332	0.00263396	0.00242936	inf	no	-0.116655	no	inf	no	0.0957737	no	transposable element gene
AT5G27845	0	0.0163846	0.00375749	0.0034615	inf	no	-0.118372	no	inf	no	-2.24287	no	transposable element gene
AT1G43930	0	0	0.00442708	0.00407546	0	no	-0.119393	no	inf	no	inf	no	transposable element gene
AT3G32425	0	0	0.00463886	0.00426946	0	no	-0.119716	no	inf	no	inf	no	transposable element gene
AT5G33395	0	0	0.0172014	0.0157656	0	no	-0.125747	no	inf	no	inf	no	transposable element gene
AT1G66300	0	0.0140939	0.0111125	0.010158	inf	no	-0.129557	no	inf	no	-0.472454	no	F-box/RNI-like/FBD-like domains-containing protein
AT3G17620	0	0.0107769	0.0125246	0.011432	inf	no	-0.131694	no	inf	no	0.0851247	no	F-box and associated interaction domains-containing protein
AT5G50270	0	0	0.0445094	0.0406037	0	no	-0.132498	no	inf	no	inf	no	F-box/RNI-like/FBD-like domains-containing protein
AT1G68090	0	0	0.0394194	0.0358374	0	no	-0.137441	no	inf	no	inf	no	annexin 5
AT5G03480	0	0	0.0177599	0.016122	0	no	-0.139591	no	inf	no	inf	no	RNA-binding (RRM/RBD/RNP motifs) family protein
AT1G07540	0	0.00951752	0.0906636	0.0821702	inf	no	-0.141908	no	inf	no	3.10996	no	TRF-like 2
AT3G52810	0	0	0.100937	0.0914732	0	no	-0.142041	no	inf	no	inf	no	purple acid phosphatase 21
AT2G43730	0	0	0.0503077	0.0454436	0	no	-0.146703	no	inf	no	inf	no	Mannose-binding lectin superfamily protein
AT3G13630	0	0.048231	0.0267126	0.0240284	inf	no	-0.15278	no	inf	no	-1.00522	no	NA
AT1G40095	0	0	0.00238128	0.00213778	0	no	-0.155623	no	inf	no	inf	no	transposable element gene
AT1G36300	0	0.00252354	0.00344489	0.00309147	inf	no	-0.156166	no	inf	no	0.292846	no	transposable element gene
AT1G63522	0	0	0.39437	0.353404	0	no	-0.158231	no	inf	no	inf	no	Defensin-like (DEFL) family protein
AT5G55020	0	0.0356763	0.01101	0.00985404	inf	no	-0.160028	no	inf	no	-1.85618	no	myb domain protein 120
AT3G30200	0	0	0.0113537	0.0101604	0	no	-0.160203	no	inf	no	inf	no	Plant transposase (Ptta/En/Spm family)
AT4G29250	0	0	0.0231145	0.0206837	0	no	-0.160307	no	inf	no	inf	no	HXXXD-type acyl-transferase family protein
AT1G61110	0	0	0.0135308	0.0120994	0	no	-0.161312	no	inf	no	inf	no	NAC domain containing protein 25
AT1G22670	0	0.11955	0.0287921	0.0257384	inf	no	-0.161753	no	inf	no	-2.21562	no	Protease-associated (PA) RING/U-box zinc finger family protein
AT5G28627	0	0	0.0152636	0.0136406	0	no	-0.162194	no	inf	no	inf	no	transposable element gene
ATMG00830	0	0.0133166	0.0163927	0.0146437	inf	no	-0.162769	no	inf	no	0.137058	no	cytochrome C biogenesis 382
AT2G11280	0	0.0261068	0.0907104	0.0808942	inf	no	-0.165232	no	inf	no	1.63161	no	NA
AT2G12370	0	0	0.00248133	0.00219863	0	no	-0.174507	no	inf	no	inf	no	transposable element gene
AT2G14990	0	0.00632167	0.00296723	0.00262908	inf	no	-0.174558	no	inf	no	-1.26575	no	transposable element gene
AT1G31210	0	0	0.00724752	0.00642127	0	no	-0.174628	no	inf	no	inf	no	transposable element gene
AT5G28285	0	0	0.00416782	0.00369252	0	no	-0.174686	no	inf	no	inf	no	transposable element gene
AT4G03835	0	0	0.00853805	0.00756194	0	no	-0.17515	no	inf	no	inf	no	transposable element gene
AT4G11710	0	0	0.0125858	0.0111433	0	no	-0.175618	no	inf	no	inf	no	transposable element gene
AT2G17460	0	0.0198295	0.018502	0.0163748	inf	no	-0.176208	no	inf	no	-0.276171	no	transposable element gene
AT5G55240	0	0	0.0210785	0.0186515	0	no	-0.176481	no	inf	no	inf	no	ARABIDOPSIS THALIANA PEROXYGENASE 2
AT1G47300	0	0	0.0224263	0.0198422	0	no	-0.176624	no	inf	no	inf	no	F-box family protein
AT3G14735	0	0.0505983	0.0280198	0.0247809	inf	no	-0.177217	no	inf	no	-1.02986	no	U6-1; snRNA
AT2G30560	0	0.0655939	0.0603002	0.0532965	inf	no	-0.178121	no	inf	no	-0.299521	no	glycine-rich protein
AT5G63225	0	0.0642201	0.0437359	0.0386507	inf	no	-0.178322	no	inf	no	-0.73253	no	Carbohydrate-binding X8 domain superfamily protein
AT5G07050	0	0	0.245406	0.215876	0	no	-0.184964	no	inf	no	inf	no	nodulin MtN21 /EamA-like transporter family protein
AT5G52400	0	0	0.0205736	0.0180919	0	no	-0.185449	no	inf	no	inf	no	cytochrome P450, family 715, subfamily A, polypeptide 1
AT3G57780	1.09968	12.3721	1.80896	17.847	3.49193	yes	3.30245	yes	0.718074	yes	0.528591	yes	NA
AT1G67540	0	0.0132552	0.0326344	0.0283749	inf	no	-0.201777	no	inf	no	1.09806	no	NA
AT3G22490	0	0	0.207332	0.178143	0	no	-0.21891	no	inf	no	inf	no	Seed maturation protein
AT1G21940	0	0	0.105124	0.089972	0	no	-0.224542	no	inf	no	inf	no	NA
AT4G08070	0	0	0.00451094	0.00384366	0	no	-0.230947	no	inf	no	inf	no	transposable element gene
AT1G67626	0.370782	1.30572	0.679165	1.02126	1.81621	yes	0.588511	no	0.87319	no	-0.354506	no	transposable element gene
AT3G49040	0	0	0.0147096	0.0124516	0	no	-0.240429	no	inf	no	inf	no	F-box/RNI-like superfamily protein
AT2G04710	0	0	0.0147555	0.0124901	0	no	-0.240471	no	inf	no	inf	no	transposable element gene
AT2G37800	0	0.0126992	0.0156338	0.013226	inf	no	-0.241285	no	inf	no	0.058643	no	Cysteine/Histidine-rich C1 domain family protein
AT5G19015	0	0	0.0156856	0.0132695	0	no	-0.241333	no	inf	no	inf	no	transposable element gene
AT2G41920	0	0	0.0185348	0.0156512	0	no	-0.243969	no	inf	no	inf	no	Protein kinase superfamily protein
AT2G11720	0	0	0.00317912	0.00267658	0	no	-0.248237	no	inf	no	inf	no	transposable element gene
AT3G30393	0	0.00232524	0.00643075	0.00541414	inf	no	-0.248256	no	inf	no	1.21935	no	transposable element gene
AT2G04980	0	0.00354207	0.00332466	0.00279896	inf	no	-0.248313	no	inf	no	-0.339702	no	transposable element gene
AT2G23250	0	0	0.013864	0.0116274	0	no	-0.253821	no	inf	no	inf	no	UDP-glucosyl transferase 84B2
AT1G68735	0	0	2.39987	2.00863	0	no	-0.256743	no	inf	no	inf	no	NA
AT5G26146	0	0.0248561	0.0338212	0.028287	inf	no	-0.257786	no	inf	no	0.186541	no	other RNA
AT1G07460	0	0	0.0289213	0.0241242	0	no	-0.261653	no	inf	no	inf	no	Concanavalin A-like lectin family protein
AT5G09370	0	0.0438306	0.0404314	0.033696	inf	no	-0.262899	no	inf	no	-0.379362	no	Bifunctional inhibitor/lipid-transfer protein/seed storage 2S albumin superfamily protein
AT2G22426	0	0	1.5613	1.29759	0	no	-0.26691	no	inf	no	inf	no	NA
AT4G23670	2662.06	2176.22	4719	3899.36	-0.290722	no	-0.275243	no	0.825937	yes	0.841416	yes	Polyketide cyclase/dehydrase and lipid transport superfamily protein
AT1G62333	0	0	0.0656633	0.0541657	0	no	-0.277706	no	inf	no	inf	no	NA
AT4G25719	0	0	0.25816	0.212357	0	no	-0.281771	no	inf	no	inf	no	other RNA
AT3G26616	0	0.0697219	0.0940786	0.0770449	inf	no	-0.288168	no	inf	no	0.144088	no	NA
AT4G24180	0.281252	0.851195	0.302521	0.722719	1.59763	yes	1.2564	no	0.105173	no	-0.236055	no	THAUMATIN-LIKE PROTEIN 1
AT2G07000	0	0.164083	0.436794	0.353492	inf	no	-0.305273	no	inf	no	1.10726	no	NA
AT2G23640	0	0.0286138	0.105617	0.0853363	inf	no	-0.307614	no	inf	no	1.57645	no	Reticulan like protein B13
AT4G05585	0	0	0.00163682	0.0012823	0	no	-0.352161	no	inf	no	inf	no	transposable element gene
AT3G33178	0	0	0.00229608	0.00179814	0	no	-0.352669	no	inf	no	inf	no	transposable element gene
AT1G36010	0	0.00457464	0.00423863	0.00331597	inf	no	-0.354164	no	inf	no	-0.464226	no	transposable element gene
AT4G16748	0	0	0.00428731	0.00335398	0	no	-0.354202	no	inf	no	inf	no	NA
AT5G56795	0	0	13.5304	10.551	0	no	-0.358818	no	inf	no	inf	no	metallothionein 1B
AT3G19560	0	0	0.0144253	0.0112243	0	no	-0.361982	no	inf	no	inf	no	F-box family protein
AT3G43990	0	0.0121088	0.0165071	0.0128299	inf	no	-0.363575	no	inf	no	0.083464	no	Bromo-adjacent homology (BAH) domain-containing protein
AT1G20730	0	0	0.0214177	0.0166034	0	no	-0.367324	no	inf	no	inf	no	Protein of unknown function (DUF833)
AT4G06656	0	0	0.00175659	0.00135793	0	no	-0.371374	no	inf	no	inf	no	transposable element gene
AT1G35990	0	0.00304024	0.00285415	0.00220579	inf	no	-0.371771	no	inf	no	-0.462895	no	transposable element gene
AT4G10440	0	0	0.00886437	0.00684037	0	no	-0.373945	no	inf	no	inf	no	S-adenosyl-L-methionine-dependent methyltransferases superfamily protein
AT2G43740	0	0.0166589	0.0229648	0.017709	inf	no	-0.374942	no	inf	no	0.0881889	no	Mannose-binding lectin superfamily protein
AT2G13590	0	0	0.0138774	0.0106953	0	no	-0.375756	no	inf	no	inf	no	NA
AT2G19700	0	0	0.0364147	0.0280162	0	no	-0.378258	no	inf	no	inf	no	NA
AT1G06810	0	0	0.0436045	0.0333684	0	no	-0.385994	no	inf	no	inf	no	NA
AT4G23960	0	0	0.139315	0.105627	0	no	-0.39937	no	inf	no	inf	no	F-box family protein
AT2G18880	0	0.0183202	0.0847228	0.0598418	inf	no	-0.501597	no	inf	no	1.70772	no	vernalization5/VIN3-like
AT2G31425	0	0	0.264691	0.184509	0	no	-0.520618	no	inf	no	inf	no	Plant invertase/pectin methylesterase inhibitor superfamily protein
AT1G52440	0	0.0885446	0.289236	0.201026	inf	no	-0.524865	no	inf	no	1.1829	no	alpha/beta-Hydrolases superfamily protein
AT1G67090	9612.9	12403.9	3952.37	6024.64	0.367748	no	0.608157	no	-1.28225	yes	-1.04184	no	ribulose bisphosphate carboxylase small chain 1A
AT2G44130	0	0	10.2809	7.07529	0	no	-0.539103	no	inf	no	inf	no	Galactose oxidase/kelch repeat superfamily protein
AT1G27990	0	0	0.11839	0.0805923	0	no	-0.554829	no	inf	no	inf	no	NA
AT4G12380	0	0	0.259981	0.176281	0	no	-0.560526	no	inf	no	inf	no	NA
AT4G30880	0	0.0921017	0.220063	0.148986	inf	no	-0.562738	no	inf	no	0.693881	no	Bifunctional inhibitor/lipid-transfer protein/seed storage 2S albumin superfamily protein
AT4G02950	0	0.0171217	0.138435	0.0918893	inf	no	-0.591237	no	inf	no	2.42407	no	Ubiquitin family protein
AT1G31370	0	0	0.169939	0.111899	0	no	-0.602817	no	inf	no	inf	no	Ubiquitin-specific protease family C19-related protein
AT1G78470	0	0	0.0584037	0.0369488	0	no	-0.660532	no	inf	no	inf	no	NA
AT1G44840	0	0	0.0153992	0.00953285	0	no	-0.691874	no	inf	no	inf	no	transposable element gene
AT1G48710	0	0	0.0246441	0.0152253	0	no	-0.694767	no	inf	no	inf	no	transposable element gene
AT3G22700	0	0.0157181	0.0525375	0.0322741	inf	no	-0.702971	no	inf	no	1.03794	no	F-box and associated interaction domains-containing protein
AT1G14880	0.688797	2.02018	0.0801522	0.0736731	1.55234	yes	-0.121604	no	-3.10326	yes	-4.77721	no	PLANT CADMIUM RESISTANCE 1
AT5G40645	0	0.0649654	3.16008	1.86717	inf	no	-0.759104	no	inf	no	4.84504	no	RPM1-interacting protein 4 (RIN4) family protein
AT2G40680	0	0	0.0670265	0.0393256	0	no	-0.769263	no	inf	no	inf	no	transposable element gene
AT3G46160	0	0	0.0450451	0.0263862	0	no	-0.771583	no	inf	no	inf	no	Protein kinase superfamily protein
AT5G25205	0	0.00442274	0.00814312	0.00472656	inf	no	-0.784791	no	inf	no	0.0958516	no	transposable element gene
AT5G06520	0	0.00591894	0.0218098	0.0126104	inf	no	-0.790364	no	inf	no	1.0912	no	SWAP (Suppressor-of-White-APricot)/surp domain-containing protein
AT4G38030	0	0	0.144249	0.0829964	0	no	-0.797441	no	inf	no	inf	no	Rhamnogalacturonate lyase family protein
AT2G11290	0	0.00831068	0.0631975	0.0361203	inf	no	-0.80706	no	inf	no	2.11977	no	transposable element gene
AT4G34440	0	0.0183051	0.0318212	0.0176361	inf	no	-0.851454	no	inf	no	-0.0537066	no	Protein kinase superfamily protein
AT1G78350	0	0.00497799	0.0131987	0.00721494	inf	no	-0.871339	no	inf	no	0.535425	no	transposable element gene
AT1G62650	0	0	0.419498	0.22773	0	no	-0.881342	no	inf	no	inf	no	NA
AT1G24880	0	0	0.0618225	0.0327713	0	no	-0.915697	no	inf	no	inf	no	UDP-3-O-acyl N-acetylglycosamine deacetylase family protein
AT5G18450	0	0	0.104835	0.0544945	0	no	-0.943931	no	inf	no	inf	no	Integrase-type DNA-binding superfamily protein
AT1G30250	0	0	0.375647	0.192004	0	no	-0.968239	no	inf	no	inf	no	NA
AT5G08730	0	0.0642022	0.0587794	0.0296005	inf	no	-0.989687	no	inf	no	-1.117	no	IBR domain-containing protein
AT2G12430	0	0.0224478	0.0354673	0.0175046	inf	no	-1.01875	no	inf	no	-0.358838	no	transposable element gene
ATMG00040	0	0.034046	0.0826384	0.0407636	inf	no	-1.01953	no	inf	no	0.259797	no	ATP synthase subunit C family protein
AT2G04670	0	0	0.0063892	0.00310125	0	no	-1.04279	no	inf	no	inf	no	transposable element gene
AT2G25565	0	0	0.0722523	0.0349549	0	no	-1.04755	no	inf	no	inf	no	NA
AT2G44560	0	0	0.0190345	0.00920625	0	no	-1.04793	no	inf	no	inf	no	glycosyl hydrolase 9B11
AT2G07733	0	0.0163082	0.0205898	0.0099541	inf	no	-1.04856	no	inf	no	-0.712232	no	NA
AT1G43060	0	0.00106715	0.0018414	0.000888429	inf	no	-1.05148	no	inf	no	-0.264431	no	transposable element gene
AT1G53370	0	0	0.0335203	0.0161466	0	no	-1.05381	no	inf	no	inf	no	F-box and associated interaction domains-containing protein
AT3G47870	0	0.0270483	0.0277642	0.0133267	inf	no	-1.0589	no	inf	no	-1.02121	no	LOB domain-containing protein 27
AT1G80800	0	0	0.550845	0.262526	0	no	-1.06919	no	inf	no	inf	no	NA
AT2G16140	0	0	0.0121116	0.00557164	0	no	-1.12021	no	inf	no	inf	no	transposable element gene
AT2G05350	0	0.00848032	0.0215364	0.00981093	inf	no	-1.13432	no	inf	no	0.210272	no	NA
AT4G29640	0	0	0.0348796	0.0158145	0	no	-1.14113	no	inf	no	inf	no	Cytidine/deoxycytidylate deaminase family protein
AT4G03813	0	0.0308611	0.0170246	0.00762529	inf	no	-1.15875	no	inf	no	-2.01693	no	transposable element gene
AT5G09550	0	0	0.0204191	0.00914022	0	no	-1.15962	no	inf	no	inf	no	GDP dissociation inhibitor family protein / Rab GTPase activator family protein
AT1G32890	0	0.00226095	0.00621314	0.00277024	inf	no	-1.16531	no	inf	no	0.293084	no	transposable element gene
AT3G32383	0	0	0.00796692	0.00355154	0	no	-1.16558	no	inf	no	inf	no	transposable element gene
AT1G53010	0	0	0.0959333	0.0424097	0	no	-1.17764	no	inf	no	inf	no	RING/U-box superfamily protein
AT2G13175	0	0	0.0111339	0.00470475	0	no	-1.24277	no	inf	no	inf	no	transposable element gene
AT5G53510	0	0	0.0135101	0.0057037	0	no	-1.24407	no	inf	no	inf	no	oligopeptide transporter 9
AT1G67025	0	0	0.0265296	0.0111453	0	no	-1.25117	no	inf	no	inf	no	NA
AT1G28640	0	0	0.0275335	0.0115627	0	no	-1.25171	no	inf	no	inf	no	GDSL-like Lipase/Acylhydrolase superfamily protein
AT1G13660	0	0.00475398	0.0120785	0.00506933	inf	no	-1.25258	no	inf	no	0.0926591	no	transposable element gene
AT2G38150	0	0.0275413	0.030654	0.0128475	inf	no	-1.25458	no	inf	no	-1.10011	no	alpha 1,4-glycosyltransferase family protein
AT1G51150	0	0	0.075463	0.0314336	0	no	-1.26346	no	inf	no	inf	no	DegP protease 6
AT5G38080	0	0.0595782	0.145155	0.0598321	inf	no	-1.2786	no	inf	no	0.00613599	no	NA
AT5G53680	0	0	0.23062	0.0942952	0	no	-1.29026	no	inf	no	inf	no	RNA-binding (RRM/RBD/RNP motifs) family protein
AT3G25573	0	0.118901	0.242915	0.0991878	inf	no	-1.29222	no	inf	no	-0.261529	no	NA
AT3G43200	0	0	0.101218	0.040528	0	no	-1.32048	no	inf	no	inf	no	NA
AT4G08370	0	0.0135282	0.0368769	0.0143164	inf	no	-1.36505	no	inf	no	0.0816961	no	Proline-rich extensin-like family protein
AT4G30040	0	0.0257211	0.0286393	0.0110349	inf	no	-1.37592	no	inf	no	-1.22087	no	Eukaryotic aspartyl protease family protein
AT5G03000	0	0	0.036627	0.0140986	0	no	-1.37736	no	inf	no	inf	no	Galactose oxidase/kelch repeat superfamily protein
AT3G49270	0	0.0474219	0.0642397	0.0246128	inf	no	-1.38406	no	inf	no	-0.946145	no	NA
AT5G29560	0	0	0.0750087	0.0287378	0	no	-1.38411	no	inf	no	inf	no	caleosin-related family protein
AT1G36920	0	0	0.0977506	0.0373635	0	no	-1.38748	no	inf	no	inf	no	NA
AT4G17585	0	0	0.156656	0.0595106	0	no	-1.39638	no	inf	no	inf	no	Aluminium activated malate transporter family protein
AT3G09385	0	0.0299584	0.138213	0.0524648	inf	no	-1.39748	no	inf	no	0.808393	no	NA
AT5G05770	0	0	0.27863	0.105627	0	no	-1.39937	no	inf	no	inf	no	WUSCHEL related homeobox 7
AT5G53610	0	0	0.389796	0.146448	0	no	-1.41233	no	inf	no	inf	no	Carbohydrate-binding X8 domain superfamily protein
AT1G41875	0	0	1.88885	0.708683	0	no	-1.4143	no	inf	no	inf	no	NA
AT3G63040	0	0	0.756503	0.262987	0	no	-1.52436	no	inf	no	inf	no	NA
AT4G24410	0	0	1.00931	0.349618	0	no	-1.52952	no	inf	no	inf	no	NA
AT3G22500	0	0	0.219423	0.0731916	0	no	-1.58397	no	inf	no	inf	no	Seed maturation protein
AT4G22060	0	0	0.0324089	0.0107508	0	no	-1.59195	no	inf	no	inf	no	F-box family protein with a domain of unknown function (DUF295)
AT1G71150	0	0.0118247	0.0810423	0.0243409	inf	no	-1.73529	no	inf	no	1.04158	no	NA
AT4G13610	0	0	0.010371	0.00307599	0	no	-1.75343	no	inf	no	inf	no	DNA (cytosine-5-)-methyltransferase family protein
AT3G59845	0	0	0.0423115	0.0125257	0	no	-1.75616	no	inf	no	inf	no	Zinc-binding dehydrogenase family protein
AT5G59640	0	0.00255888	0.00854818	0.00246873	inf	no	-1.79185	no	inf	no	-0.0517473	no	transposable element gene
AT4G26250	0	0.015199	0.0506409	0.014522	inf	no	-1.80206	no	inf	no	-0.0657345	no	galactinol synthase 6
AT3G54550	0	0.057393	0.280972	0.0797699	inf	no	-1.81651	no	inf	no	0.47497	no	Protein of unknown function (DUF506)
AT2G07667	0	0	0.0549847	0.0153435	0	no	-1.8414	no	inf	no	inf	no	NA
AT5G03930	0	0	0.11613	0.0321819	0	no	-1.85142	no	inf	no	inf	no	NA
AT5G43090	0	0.00799712	0.0312189	0.00850363	inf	no	-1.87627	no	inf	no	0.0885972	no	pumilio 13
AT1G01046	0	0	6.24735	1.65817	0	no	-1.91365	no	inf	no	inf	no	MIR838a; miRNA
AT1G42110	0	0	0.0230494	0.0059765	0	no	-1.94736	no	inf	no	inf	no	transposable element gene
AT1G19410	0	0.0101552	0.0418187	0.0107783	inf	no	-1.95602	no	inf	no	0.0859006	no	FBD / Leucine Rich Repeat domains containing protein
AT5G35600	0	0.0271914	0.0454003	0.0116597	inf	no	-1.96117	no	inf	no	-1.22162	no	histone deacetylase7
AT3G55670	0	0	0.114293	0.0291886	0	no	-1.96926	no	inf	no	inf	no	NA
AT2G19890	0	0	0.0591031	0.0142507	0	no	-2.0522	no	inf	no	inf	no	NA
AT2G07699	0	0.0131793	0.0625078	0.0144938	inf	no	-2.1086	no	inf	no	0.137167	no	NA
AT3G59160	0	0.00935911	0.0510548	0.0114165	inf	no	-2.16092	no	inf	no	0.286683	no	F-box/RNI-like superfamily protein
AT2G09187	0	0	0.00885237	0.00195608	0	no	-2.1781	no	inf	no	inf	no	transposable element gene
AT3G09915	0	0	0.0618246	0.013506	0	no	-2.19458	no	inf	no	inf	no	NA
AT3G20541	0	0	0.237297	0.0502437	0	no	-2.23968	no	inf	no	inf	no	NA
AT4G03970	0	0	0.018418	0.0038941	0	no	-2.24175	no	inf	no	inf	no	transposable element gene
AT1G74190	0	0.00880588	0.0219022	0.00462018	inf	no	-2.24506	no	inf	no	-0.930518	no	receptor like protein 15
AT3G63020	0	0	0.174253	0.0358095	0	no	-2.28276	no	inf	no	inf	no	Protein of unknown function (DUF3049)
ATMG00960	0	0.0467534	0.172648	0.033073	inf	no	-2.38411	no	inf	no	-0.499418	no	Cytochrome C assembly protein
AT4G26290	0	1.24388	3.3199	0.629043	inf	no	-2.39991	no	inf	no	-0.983615	no	NA
AT5G24950	0	0.0126911	0.0924914	0.00996418	inf	no	-3.2145	no	inf	no	-0.348994	no	cytochrome P450, family 71, subfamily A, polypeptide 15
AT3G59695	0	0.156347	0.161247	0.0151876	inf	no	-3.4083	no	inf	no	-3.36379	no	other RNA
AT2G36030	0	0	1.3397	0.0098911	0	no	-7.08157	no	inf	no	inf	no	NA
AT2G22820	0	0	1.91982	0.00714942	0	no	-8.06893	no	inf	no	inf	no	NA
AT5G01540	0.453391	1.30307	1.60942	1.67596	1.52309	yes	0.0584484	no	1.82772	yes	0.363076	no	lectin receptor kinase a4.1
AT1G49030	0.413609	1.06601	0.0455245	0.0205635	1.36589	yes	-1.14656	no	-3.18355	no	-5.696	no	PLAC8 family protein
AT3G60670	0.39681	0.995893	1.5065	1.56451	1.32754	yes	0.0545127	no	1.92468	yes	0.65165	yes	PLATZ transcription factor family protein
AT5G14580	1.90677	4.6835	2.63365	2.79103	1.29646	yes	0.0837346	no	0.465935	yes	-0.746791	yes	polyribonucleotide nucleotidyltransferase, putative
AT1G12665	0.0449902	0.0878992	0	0.0492446	0.966241	no	inf	no	-inf	no	-0.835886	no	NA
AT5G03790	0.841651	1.95701	0.532978	0.719277	1.21736	yes	0.432472	no	-0.659145	no	-1.44403	yes	homeobox 51
AT4G29990	0.456389	1.0465	0.466511	0.720636	1.19723	yes	0.627359	yes	0.0316458	no	-0.538223	yes	Leucine-rich repeat transmembrane protein kinase protein
AT3G20710	0.30557	0.671829	0.503826	0.747196	1.13659	yes	0.56856	no	0.721426	no	0.153391	no	F-box family protein
AT5G65350	3.47733	7.57302	1.62826	4.27518	1.12289	yes	1.39266	yes	-1.09465	yes	-0.824883	yes	histone 3 11
AT4G28750	2828	2407.28	2096.6	2137.38	-0.232381	no	0.0277922	no	-0.431732	yes	-0.171559	no	Photosystem I reaction centre subunit IV / PsaE protein
AT1G66960	0.365787	0.796249	0.0526071	0.094316	1.12222	yes	0.842245	no	-2.79768	no	-3.07765	yes	Terpenoid cyclases family protein
AT1G47128	412.683	347.191	1978.75	1552.7	-0.249304	no	-0.349818	no	2.26149	yes	2.16097	yes	Granulin repeat cysteine protease family protein
AT1G09600	0.47942	1.03906	0.747499	0.834464	1.11591	yes	0.158778	no	0.640781	yes	-0.316352	no	Protein kinase superfamily protein
AT1G12090	903.754	861.648	1882.29	1878.06	-0.0688307	no	-0.00324789	no	1.05849	yes	1.12407	yes	extensin-like protein
AT5G25610	145.797	127.442	1882.17	1574.05	-0.194124	no	-0.257911	no	3.69036	yes	3.62657	yes	BURP domain-containing protein
AT3G44610	5.74231	12.3914	5.30217	11.4327	1.10963	yes	1.10851	yes	-0.115048	no	-0.11617	no	Protein kinase superfamily protein
AT1G72040	13.2648	28.5434	16.524	18.6993	1.10555	yes	0.178424	no	0.316953	no	-0.610175	yes	P-loop containing nucleoside triphosphate hydrolases superfamily protein
AT2G06520	3323.94	3734.24	1826.01	2105.94	0.167921	no	0.205769	no	-0.864197	yes	-0.826349	yes	photosystem II subunit X
AT3G21030	0.729799	1.56883	1.2647	1.06747	1.10411	yes	-0.244598	no	0.793228	yes	-0.555484	no	transposable element gene
AT3G48650	0.194232	0.409472	0.250599	0.2711	1.07598	yes	0.113441	no	0.367601	no	-0.594942	no	NA
AT2G41430	1222.52	1012.23	1735.15	1658.9	-0.272326	no	-0.0648336	no	0.505204	yes	0.712697	yes	dehydration-induced protein (ERD15)
AT5G03860	0.813285	1.71153	1.45225	2.27412	1.07346	yes	0.647017	yes	0.836461	yes	0.41002	yes	malate synthase
AT2G38530	839.447	706.693	1690.97	1238.48	-0.248355	no	-0.44928	yes	1.01034	yes	0.809415	yes	lipid transfer protein 2
AT1G13400	0.687268	1.43436	0.358802	0.469203	1.06146	yes	0.387023	no	-0.937683	no	-1.61212	yes	C2H2 and C2HC zinc fingers superfamily protein
AT3G15353	2561.83	2391.33	1638.92	1451.53	-0.0993632	no	-0.175174	no	-0.644431	yes	-0.720242	yes	metallothionein 3
AT3G10290	1.90565	3.94104	2.01132	1.63045	1.04829	yes	-0.302877	no	0.077862	no	-1.27331	yes	Nucleotide-sugar transporter family protein
AT4G31740	0.222654	0.159395	0	0.0460092	-0.482199	no	inf	no	-inf	no	-1.79261	no	Sec1/munc18-like (SM) proteins superfamily
AT5G62330	0.09295	0.522046	0	0.0465717	2.48965	no	inf	no	-inf	no	-3.48665	no	NA
AT1G17275	0.00458328	0	0	0.00372591	-inf	no	inf	no	-inf	no	inf	no	transposable element gene
AT1G68960	0.0106925	0	0	0.021895	-inf	no	inf	no	-inf	no	inf	no	Protein of unknown function (DUF295)
AT4G05540	0.0152931	0	0	0.0129506	-inf	no	inf	no	-inf	no	inf	no	P-loop containing nucleoside triphosphate hydrolases superfamily protein
AT1G57830	0.243853	0.179771	0	0.0582615	-0.439854	no	inf	no	-inf	no	-1.62554	no	Toll-Interleukin-Resistance (TIR) domain family protein
AT1G59790	0.0253999	0.0762094	0	0.0293115	1.58515	no	inf	no	-inf	no	-1.3785	no	Cullin family protein
AT2G10420	0.0840835	0.0946959	0	0.0638481	0.171479	no	inf	no	-inf	no	-0.568659	no	transposable element gene
AT1G50190	0.0426794	0.0302128	0	0.0473182	-0.498381	no	inf	no	-inf	no	0.647236	no	Cysteine/Histidine-rich C1 domain family protein
AT1G19550	0.15174	0	0	0.0634189	-inf	no	inf	no	-inf	no	inf	no	Glutathione S-transferase family protein
AT4G04170	0.00741557	0	0	0.00255318	-inf	no	inf	no	-inf	no	inf	no	transposable element gene
AT3G42727	0.00567485	0.0055224	0	0.00588479	-0.0392866	no	inf	no	-inf	no	0.0916956	no	transposable element gene
AT1G43010	0.0219955	0.13094	0	0.0500006	2.57363	no	inf	no	-inf	no	-1.38889	no	Pentatricopeptide repeat (PPR) superfamily protein
AT2G21420	0.00951058	0.0195133	0	0.00983465	1.03685	no	inf	no	-inf	no	-0.988509	no	IBR domain containing protein
AT5G08090	0.0200095	0	0	0.0160522	-inf	no	inf	no	-inf	no	inf	no	NA
AT5G67120	0.0914354	0.160907	0	0.0855024	0.815406	no	inf	no	-inf	no	-0.912194	no	RING/U-box superfamily protein
AT4G06529	0.00193439	0.002772	0	0.00201149	0.519049	no	inf	no	-inf	no	-0.462662	no	transposable element gene
AT1G52130	0.0209361	0.00890188	0	0.0217238	-1.23381	no	inf	no	-inf	no	1.28709	no	Mannose-binding lectin superfamily protein
AT1G09665	0.0491797	0.0480544	0	0.0537009	-0.0333945	no	inf	no	-inf	no	0.160277	no	Toll-Interleukin-Resistance (TIR) domain family protein
AT1G62835	0.35489	0.0754731	0	0.0906216	-2.23334	no	inf	no	-inf	no	0.263892	no	NA
AT2G09870	0.00294936	0	0	0.00240104	-inf	no	inf	no	-inf	no	inf	no	transposable element gene
AT3G43586	0.0079113	0	0	0.0175937	-inf	no	inf	no	-inf	no	inf	no	transposable element gene
AT1G48020	0.0450682	0	0	0.0481536	-inf	no	inf	no	-inf	no	inf	no	pectin methylesterase inhibitor 1
AT1G34500	0.340807	0.230381	0	0.0170541	-0.564936	no	inf	no	-inf	no	-3.75583	no	MBOAT (membrane bound O-acyl transferase) family protein
AT3G11385	0.124812	0.162285	0	0.0114738	0.37877	no	inf	no	-inf	no	-3.82212	no	Cysteine/Histidine-rich C1 domain family protein
AT3G04660	0.0509175	0.0160113	0	0.0125418	-1.66907	no	inf	no	-inf	no	-0.352351	no	F-box and associated interaction domains-containing protein
AT3G44042	0.0196346	0	0	0.034267	-inf	no	inf	no	-inf	no	inf	no	transposable element gene
AT5G62400	0.0593802	0.106374	0	0.0674728	0.841089	no	inf	no	-inf	no	-0.656766	no	NA
AT3G27720	0.00891514	0.00867873	0	0.0184459	-0.038773	no	inf	no	-inf	no	1.08774	no	IBR domain containing protein
AT4G03437	0.0256705	0	0	0.0564829	-inf	no	inf	no	-inf	no	inf	no	NA
AT1G36620	0.00766084	0	0	0.00801434	-inf	no	inf	no	-inf	no	inf	no	transposable element gene
AT2G19230	0.0202825	0.0229151	0	0.00432353	0.176063	no	inf	no	-inf	no	-2.40602	no	Leucine-rich repeat transmembrane protein kinase protein
AT4G03824	0.0311104	0.0130893	0	0.0143956	-1.24901	no	inf	no	-inf	no	0.137238	no	transposable element gene
AT1G55560	0.031346	0.00698547	0	0.0140294	-2.16585	no	inf	no	-inf	no	1.00602	no	SKU5 similar 14
AT1G57780	0.0419948	0.0203753	0	0.0214358	-1.04339	no	inf	no	-inf	no	0.0731984	no	heavy-metal-associated domain-containing protein
AT3G19530	0.0922345	0.126068	0	0.0360442	0.450827	no	inf	no	-inf	no	-1.80637	no	NA
AT1G63340	0.0571165	0.0104938	0	0.0370227	-2.44436	no	inf	no	-inf	no	1.81887	no	Flavin-containing monooxygenase family protein
AT3G30396	0.00981437	0.00696864	0	0.00504404	-0.494018	no	inf	no	-inf	no	-0.466299	no	transposable element gene
AT4G14104	0.0393415	0.0191718	0	0.10881	-1.03707	no	inf	no	-inf	no	2.50475	no	NA
AT4G19750	0.0814375	0.0258446	0	0.0583297	-1.65583	no	inf	no	-inf	no	1.17437	no	Glycosyl hydrolase family protein with chitinase insertion domain
AT2G47040	0.0196732	0.0138904	0	0.0251458	-0.50214	no	inf	no	-inf	no	0.856228	no	Plant invertase/pectin methylesterase inhibitor superfamily
AT4G00920	0.016307	0.0795689	0	0.0552855	2.28671	no	inf	no	-inf	no	-0.525303	no	COP1-interacting protein-related
AT3G19025	0.0444548	0.0478076	0	0.0340477	0.104901	no	inf	no	-inf	no	-0.489685	no	NA
AT2G17950	0.0258058	0.0242987	0	0.025004	-0.0868189	no	inf	no	-inf	no	0.0412784	no	Homeodomain-like superfamily protein
AT5G16700	0.0205857	0.0129489	0	0.0101647	-0.668813	no	inf	no	-inf	no	-0.349255	no	Glycosyl hydrolase superfamily protein
AT2G27870	0.0370475	0.0157428	0	0.0191274	-1.23469	no	inf	no	-inf	no	0.280952	no	transposable element gene
AT2G23900	0.00811784	0	0	0.0186211	-inf	no	inf	no	-inf	no	inf	no	Pectin lyase-like superfamily protein
AT5G45120	0.01792	0.012851	0	0.0106442	-0.479694	no	inf	no	-inf	no	-0.271816	no	Eukaryotic aspartyl protease family protein
AT2G10780	0.0068928	0.00225982	0	0.00250014	-1.60889	no	inf	no	-inf	no	0.145802	no	transposable element gene
AT5G43000	0.0189047	0.0388243	0	0.0211005	1.03822	no	inf	no	-inf	no	-0.879686	no	NA
AT2G10735	0.00499533	0.0120218	0	0.00564429	1.26701	no	inf	no	-inf	no	-1.0908	no	NA
AT1G79400	0.313085	0.293431	0	0.0351545	-0.0935329	no	inf	no	-inf	no	-3.06124	no	cation/H+ exchanger 2
AT3G16590	0.01628	0.0566571	0	0.056666	1.79916	no	inf	no	-inf	no	0.000224803	no	F-box and associated interaction domains-containing protein
AT4G15320	0.20944	0.431774	0	0.00503035	1.04374	yes	inf	no	-inf	no	-6.42348	no	cellulose synthase-like B6
AT1G66420	0.11933	0.0204007	0	0.019415	-2.54826	no	inf	no	-inf	no	-0.0714515	no	DNA-binding storekeeper protein-related transcriptional regulator
AT4G26466	0.0983595	0	0	0.156996	-inf	no	inf	no	-inf	no	inf	no	lorelei
AT5G60000	0.0808757	0	0	0.0623469	-inf	no	inf	no	-inf	no	inf	no	NA
AT4G12180	0.0487717	0.0587281	0	0.0188024	0.268006	no	inf	no	-inf	no	-1.64314	no	transposable element gene
AT1G77932	0.137369	0.0900757	0	0.202198	-0.608842	no	inf	no	-inf	no	1.16656	no	Protein of unknown function (DUF3049)
AT5G36870	0.0647347	0.073266	0	0.00453838	0.178605	no	inf	no	-inf	no	-4.0129	no	glucan synthase-like 9
AT3G23380	0.082202	0.141432	0	0.0362796	0.782861	no	inf	no	-inf	no	-1.96287	no	ROP-interactive CRIB motif-containing protein 5
AT4G08262	0.002071	0	0	0.00213302	-inf	no	inf	no	-inf	no	inf	no	transposable element gene
AT3G24850	0.013542	0	0	0.0150488	-inf	no	inf	no	-inf	no	inf	no	Domain of unknown function (DUF313)
AT1G80990	0.0263007	0	0	0.0619611	-inf	no	inf	no	-inf	no	inf	no	XH domain-containing protein
AT4G12220	0.101784	0	0	0.0509098	-inf	no	inf	no	-inf	no	inf	no	NA
AT2G24255	0.028632	0.024968	0	0.0278157	-0.19755	no	inf	no	-inf	no	0.15582	no	NA
AT2G05995	0.179272	0	0	0.0669954	-inf	no	inf	no	-inf	no	inf	no	other RNA
AT3G27480	0.060923	0.183324	0	0.0186343	1.58934	no	inf	no	-inf	no	-3.29836	no	Cysteine/Histidine-rich C1 domain family protein
AT5G52770	0.144343	0	0	0.142074	-inf	no	inf	no	-inf	no	inf	no	Copper transport protein family
ATMG00280	0.297694	0.360428	0	0.503366	0.275882	no	inf	no	-inf	no	0.481895	no	Ribulose bisphosphate carboxylase large chain, catalytic domain
AT3G17010	0.0408096	0.0471525	0	0.0472112	0.208426	no	inf	no	-inf	no	0.00179305	no	AP2/B3-like transcriptional factor family protein
AT2G10405	0.0540536	0.105271	0	0.0422519	0.961641	no	inf	no	-inf	no	-1.31702	no	transposable element gene
AT5G35120	0.215646	0	0	0.172946	-inf	no	inf	no	-inf	no	inf	no	MADS-box family protein
AT4G03565	0.0210262	0.0226946	0	0.0248292	0.110163	no	inf	no	-inf	no	0.129684	no	Cystatin/monellin superfamily protein
AT5G20430	0.460311	0.786519	0	0.113865	0.772874	no	inf	no	-inf	no	-2.78816	no	Mob1/phocein family protein
AT3G17290	0.0586049	0.0344828	0	0.0271032	-0.765145	no	inf	no	-inf	no	-0.347415	no	transposable element gene
AT1G21860	0.0848291	0.0711143	0	0.00902894	-0.25442	no	inf	no	-inf	no	-2.97751	no	SKU5 similar 7
AT1G68630	0.0913319	0.0209965	0	0.0209874	-2.12097	no	inf	no	-inf	no	-0.000620563	no	PLAC8 family protein
AT5G52975	0.119413	0.0352247	0	0.0794456	-1.7613	no	inf	no	-inf	no	1.17338	no	Protein of unknown function (DUF1278)
AT3G58210	0.0235311	0.029432	0	0.0241813	0.32282	no	inf	no	-inf	no	-0.283493	no	TRAF-like family protein
AT2G21895	0.145795	0.42075	0	0.456437	1.52903	no	inf	no	-inf	no	0.117453	no	NA
AT5G54740	0.0447039	0.0190662	0	0.0419033	-1.22938	no	inf	no	-inf	no	1.13605	no	seed storage albumin 5
AT3G27416	0.272215	0.102218	0	0.0561725	-1.4131	no	inf	no	-inf	no	-0.863708	no	NA
AT4G39610	0.0427749	0.111093	0	0.0142031	1.37694	no	inf	no	-inf	no	-2.9675	no	Protein of unknown function, DUF617
AT5G38383	0.00494868	0.00530549	0	0.00279845	0.100444	no	inf	no	-inf	no	-0.922856	no	transposable element gene
AT4G03650	0.00251025	0.00267926	0	0.00281587	0.0940033	no	inf	no	-inf	no	0.0717439	no	transposable element gene
AT3G62529	0.307201	0.318845	0	0.178526	0.0536721	no	inf	no	-inf	no	-0.836719	no	NA
AT5G52350	0.00729901	0.0700083	0	0.0171951	3.26175	no	inf	no	-inf	no	-2.02552	no	exocyst subunit exo70 family protein A3
AT1G16225	0.211109	0.192241	0	0.0892436	-0.135072	no	inf	no	-inf	no	-1.1071	no	Target SNARE coiled-coil domain protein
AT3G09620	0.0101612	0.00386861	0	0.00449676	-1.39318	no	inf	no	-inf	no	0.217072	no	P-loop containing nucleoside triphosphate hydrolases superfamily protein
AT5G36150	0.0725814	0.0558498	0	0.0282017	-0.378049	no	inf	no	-inf	no	-0.985768	no	putative pentacyclic triterpene synthase 3
AT5G28526	0.00172728	0.00831057	0	0.00205936	2.26645	no	inf	no	-inf	no	-2.01275	no	transposable element gene
AT2G18820	0.00282874	0.00238687	0	0.00264052	-0.245038	no	inf	no	-inf	no	0.145701	no	transposable element gene
AT5G10340	0.0709327	0.0415842	0	0.0104737	-0.770414	no	inf	no	-inf	no	-1.98926	no	F-box family protein
AT1G09930	0.0310001	0.0546872	0	0.0123817	0.818931	no	inf	no	-inf	no	-2.143	no	oligopeptide transporter 2
AT2G07130	0.0114679	0.0396181	0	0.0134818	1.78855	no	inf	no	-inf	no	-1.55514	no	NA
AT3G27970	0.284093	0.266218	0	0.0291013	-0.093755	no	inf	no	-inf	no	-3.19346	no	Exonuclease family protein
AT2G24681	0.140457	0.102612	0	0.0206687	-0.452925	no	inf	no	-inf	no	-2.31168	no	AP2/B3-like transcriptional factor family protein
AT1G58010	0.509685	0	0	0.519372	-inf	no	inf	no	-inf	no	inf	no	NA
AT1G18050	0.0239062	0.0582946	0	0.0440003	1.28598	no	inf	no	-inf	no	-0.405848	no	SWAP (Suppressor-of-White-APricot)/surp RNA-binding domain-containing protein
AT5G40260	0.0144495	0.0207374	0	0.0318691	0.521217	no	inf	no	-inf	no	0.619924	no	Nodulin MtN3 family protein
AT3G52010	0.0264362	0.00868972	0	0.00957996	-1.60514	no	inf	no	-inf	no	0.140711	no	serine carboxypeptidase-like 37
AT5G25950	0.00851699	0.00829077	0	0.0184071	-0.0388362	no	inf	no	-inf	no	1.15069	no	Protein of Unknown Function (DUF239)
AT5G61180	0.0142395	0.0304382	0	0.014541	1.09598	no	inf	no	-inf	no	-1.06576	no	Putative endonuclease or glycosyl hydrolase
AT3G57370	0.0573665	0	0	0.0137841	-inf	no	inf	no	-inf	no	inf	no	Cyclin family protein
AT2G17055	0.102224	0.113014	0	0.0844306	0.144764	no	inf	no	-inf	no	-0.420658	no	Toll-Interleukin-Resistance (TIR) domain family protein
AT4G37860	0.0411121	0.0812939	0	0.0659448	0.983584	no	inf	no	-inf	no	-0.301888	no	SPT2 chromatin protein
AT5G27510	0.017172	0	0	0.0176579	-inf	no	inf	no	-inf	no	inf	no	Protein kinase superfamily protein
AT5G09360	0.1073	0.0837188	0	0.00775635	-0.358021	no	inf	no	-inf	no	-3.4321	no	laccase 14
AT2G38195	0.0329928	0.0179954	0	0.0192686	-0.87452	no	inf	no	-inf	no	0.0986191	no	RING/U-box superfamily protein
AT3G24332	0.00962841	0.0446028	0	0.0319238	2.21177	no	inf	no	-inf	no	-0.482504	no	other RNA
AT3G21850	0.0587532	0	0	0.0681076	-inf	no	inf	no	-inf	no	inf	no	SKP1-like 9
AT1G03880	0.041874	0.0494741	0	0.00941019	0.24062	no	inf	no	-inf	no	-2.39438	no	cruciferin 2
AT3G27027	3.43967	1.4555	0	1.78491	-1.24075	no	inf	no	-inf	no	0.29433	no	Protein of unknown function (DUF 3339)
AT4G10220	0.0116219	0.0351674	0	0.0130551	1.59739	no	inf	no	-inf	no	-1.42963	no	Protein of Unknown Function (DUF239)
AT2G25780	0.299016	0.477885	0	0.0352555	0.67644	no	inf	no	-inf	no	-3.76074	no	Protein of unknown function (DUF1677)
AT3G57970	0.0158001	0.0154771	0	0.0191853	-0.0298031	no	inf	no	-inf	no	0.309868	no	Emsy N Terminus (ENT)/ plant Tudor-like domains-containing protein
AT3G28360	0.0408182	0.0193212	0	0.0213891	-1.07903	no	inf	no	-inf	no	0.146689	no	P-glycoprotein 16
AT4G08868	0.131042	0.0638675	0	0.359369	-1.03688	no	inf	no	-inf	no	2.49231	no	NA
AT1G67990	0.0238643	0.0266744	0	0.0381637	0.160601	no	inf	no	-inf	no	0.516744	no	S-adenosyl-L-methionine-dependent methyltransferases superfamily protein
AT3G22250	0.241518	0.252135	0	0.0449709	0.0620702	no	inf	no	-inf	no	-2.48713	no	UDP-Glycosyltransferase superfamily protein
AT2G42480	0.0878205	0.0235096	0	0.0117478	-1.90131	no	inf	no	-inf	no	-1.00086	no	TRAF-like family protein
AT4G06518	0.0059761	0	0	0.00613814	-inf	no	inf	no	-inf	no	inf	no	transposable element gene
AT2G11620	0.00896001	0.00966016	0	0.0199132	0.108547	no	inf	no	-inf	no	1.04361	no	NA
AT3G52510	0.27168	0.119571	0	0.134825	-1.18404	no	inf	no	-inf	no	0.173218	no	F-box associated ubiquitination effector family protein
AT5G23970	0.00982558	0.0352824	0	0.0110547	1.84433	no	inf	no	-inf	no	-1.67429	no	HXXXD-type acyl-transferase family protein
AT5G15948	0.0958233	0	0	0.160688	-inf	no	inf	no	-inf	no	inf	no	conserved peptide upstream open reading frame 10
AT5G52710	0.270628	0.212059	0	0.0180052	-0.351844	no	inf	no	-inf	no	-3.55798	no	Copper transport protein family
AT2G22060	0.0122766	0.0705748	0	0.0272292	2.52325	no	inf	no	-inf	no	-1.374	no	NA
AT5G15060	0.0241943	0.0494237	0	0.0409938	1.03054	no	inf	no	-inf	no	-0.269799	no	Lateral organ boundaries (LOB) domain family protein
AT5G29571	0.00556395	0	0	0.00492226	-inf	no	inf	no	-inf	no	inf	no	transposable element gene
AT3G16555	0.0178824	0.0451201	0	0.015631	1.33523	no	inf	no	-inf	no	-1.52936	no	F-box family protein
AT3G13250	9.39948e-07	0.00908057	0	4.2806e-07	13.2379	no	inf	no	-inf	no	-14.3727	no	transposable element gene
AT1G51920	0.6699	0.769967	0	1.49767	0.200851	no	inf	no	-inf	no	0.959855	no	NA
AT3G24330	1.2825e-05	3.23399e-07	0	4.65357e-05	-5.30949	no	inf	no	-inf	no	7.16888	no	O-Glycosyl hydrolases family 17 protein
AT2G19850	0.0173585	0	0	0.0159143	-inf	no	inf	no	-inf	no	inf	no	NA
AT4G28405	0.253251	0	0	0.0375413	-inf	no	inf	no	-inf	no	inf	no	Expressed protein
AT2G07681	0.0053214	0	0	0.0118528	-inf	no	inf	no	-inf	no	inf	no	Cytochrome C assembly protein
AT1G77240	0.00033269	0	0	9.17497e-05	-inf	no	inf	no	-inf	no	inf	no	AMP-dependent synthetase and ligase family protein
AT1G23580	0.064123	0.0213514	0	0.0166624	-1.58651	no	inf	no	-inf	no	-0.357735	no	Domain of unknown function DUF220
AT1G47880	0.0167195	0.0254021	0	0.0134506	0.603418	no	inf	no	-inf	no	-0.917274	no	NA
AT1G68040	0.174819	0.269101	0	0.029017	0.622282	no	inf	no	-inf	no	-3.21317	no	S-adenosyl-L-methionine-dependent methyltransferases superfamily protein
AT3G43955	0.0384679	4.6278e-05	0	3.15002e-05	-9.69911	no	inf	no	-inf	no	-0.554968	yes	transposable element gene
AT1G06340	0.199085	0.0232984	0	0.0531082	-3.09508	no	inf	no	-inf	no	1.18871	no	Plant Tudor-like protein
AT5G54062	0.153392	0.0771601	0	0.0679346	-0.9913	no	inf	no	-inf	no	-0.183709	no	NA
AT1G44542	0.196595	0.0734157	0	0.029783	-1.42107	no	inf	no	-inf	no	-1.3016	no	Cyclase family protein
AT4G08550	0.0414143	0.0129161	0	0.014018	-1.68096	no	inf	no	-inf	no	0.118111	no	electron carriers;protein disulfide oxidoreductases
AT2G27270	0.0192128	0	0	0.0437537	-inf	no	inf	no	-inf	no	inf	no	NA
AT2G41590	0.0157604	0	0	0.0181653	-inf	no	inf	no	-inf	no	inf	no	NA
AT5G35050	0.0199649	0.0481332	0	0.0222632	1.26956	no	inf	no	-inf	no	-1.11237	no	Domain of unknown function (DUF1985)
AT4G22660	0.077283	0.0398294	0	0.0121568	-0.956316	no	inf	no	-inf	no	-1.71208	no	F-box family protein with a domain of unknown function (DUF295)
AT1G80330	0.0137493	0.0195507	0	0.0305527	0.507869	no	inf	no	-inf	no	0.644078	no	gibberellin 3-oxidase 4
AT5G41765	0.118525	0.26558	0	0.178532	1.16395	no	inf	no	-inf	no	-0.572963	no	DNA-binding storekeeper protein-related transcriptional regulator
AT4G27140	0.142569	0.0366299	0	0.028287	-1.96057	no	inf	no	-inf	no	-0.372879	no	seed storage albumin 1
AT3G24675	0.00631377	0	0	0.00312596	-inf	no	inf	no	-inf	no	inf	no	transposable element gene
AT5G13825	0.0351036	0.137783	0	0.0353665	1.97271	no	inf	no	-inf	no	-1.96194	no	NA
AT1G26480	0.0122484	0.011928	0	0.0126404	-0.0382445	no	inf	no	-inf	no	0.0836893	no	general regulatory factor 12
AT2G10990	0.0349367	0.084793	0	0.0181211	1.2792	no	inf	no	-inf	no	-2.22628	no	NA
AT2G23230	0.0367488	0.0234898	0	0.0143981	-0.645667	no	inf	no	-inf	no	-0.706157	no	Terpenoid cyclases/Protein prenyltransferases superfamily protein
AT1G77992	0.427729	0.41668	0	0.0461441	-0.0377581	no	inf	no	-inf	no	-3.17472	no	other RNA
AT4G14730	0.0578403	0.113763	0	0.042582	0.975889	no	inf	no	-inf	no	-1.41772	no	Bax inhibitor-1 family protein
AT2G10560	0.116944	0.0396686	0	0.0228277	-1.55975	no	inf	no	-inf	no	-0.797209	no	NA
AT2G21990	0.174244	0.0924073	0	0.0117173	-0.915034	no	inf	no	-inf	no	-2.97937	no	Protein of unknown function, DUF617
AT3G28390	0.00401949	0.00306131	0	0.00356132	-0.392866	no	inf	no	-inf	no	0.218265	no	P-glycoprotein 18
AT2G04395	0.140732	0.170374	0	0.0589945	0.275749	no	inf	no	-inf	no	-1.53005	no	Nucleic acid-binding, OB-fold-like protein
AT3G15910	0.016689	0	0	0.0186637	-inf	no	inf	no	-inf	no	inf	no	NA
AT2G36261	0.784203	0.577604	0	0.696569	-0.441146	no	inf	no	-inf	no	0.270185	no	NA
AT4G31630	0.0412668	0.0244103	0	0.0183926	-0.757491	no	inf	no	-inf	no	-0.408367	no	Transcriptional factor B3 family protein
AT2G07738	0.062832	0.090593	0	0.0681459	0.5279	no	inf	no	-inf	no	-0.410772	no	NA
AT1G38450	0.00307866	0	0	0.00319866	-inf	no	inf	no	-inf	no	inf	no	transposable element gene
AT2G30940	0.0326847	0.0622742	0	0.0229747	0.930021	no	inf	no	-inf	no	-1.43859	no	Protein kinase superfamily protein
AT3G14950	0.0513952	0.0602136	0	0.0181778	0.228455	no	inf	no	-inf	no	-1.72791	no	tetratricopetide-repeat thioredoxin-like 2
AT4G09850	0.155107	0.0654638	0	0.129613	-1.2445	no	inf	no	-inf	no	0.985442	no	NA
AT3G13390	0.00580124	0	0	0.0125655	-inf	no	inf	no	-inf	no	inf	no	SKU5 similar 11
AT4G23380	0.0234599	0.0113171	0	0.0137881	-1.05169	no	inf	no	-inf	no	0.284923	no	Protein of Unknown Function (DUF239)
AT2G10930	0.235486	0.127689	0	0.131265	-0.883006	no	inf	no	-inf	no	0.0398442	no	NA
AT2G29270	0.216417	0.037029	0	0.0348183	-2.54709	no	inf	no	-inf	no	-0.0888063	no	NA
AT5G56110	0.0201873	0	0	0.0186242	-inf	no	inf	no	-inf	no	inf	no	myb domain protein 103
AT5G57260	0.0367714	0.0193765	0	0.0360362	-0.924276	no	inf	no	-inf	no	0.895138	no	cytochrome P450, family 71, subfamily B, polypeptide 10
AT1G75050	0.0235817	0.207575	0	0.0239251	3.1379	no	inf	no	-inf	no	-3.11704	no	Pathogenesis-related thaumatin superfamily protein
AT2G36560	0.0143936	0.00697182	0	0.00807816	-1.04582	no	inf	no	-inf	no	0.212493	no	AT hook motif DNA-binding family protein
ATMG00980	0.0991562	0	0	0.0984143	-inf	no	inf	no	-inf	no	inf	no	Ribosomal protein S12/S23 family protein
AT1G71290	0.188572	0.0485116	0	0.0396038	-1.95872	no	inf	no	-inf	no	-0.29269	no	F-box associated ubiquitination effector family protein
AT2G07674	0.103491	0	0	0.0715315	-inf	no	inf	no	-inf	no	inf	no	Unknown conserved protein
AT1G44030	0.111528	0.0750095	0	0.00521921	-0.572261	no	inf	no	-inf	no	-3.84517	no	Cysteine/Histidine-rich C1 domain family protein
AT2G46960	0.00810306	0.031129	0	0.0182614	1.94172	no	inf	no	-inf	no	-0.769459	no	cytochrome P450, family 709, subfamily B, polypeptide 1
AT5G66020	0.0071967	0	0	0.0221564	-inf	no	inf	no	-inf	no	inf	no	Phosphoinositide phosphatase family protein
AT5G14010	0.0212352	0	0	0.0250734	-inf	no	inf	no	-inf	no	inf	no	C2H2 and C2HC zinc fingers superfamily protein
AT3G31630	0.00194658	0	0	0.00158606	-inf	no	inf	no	-inf	no	inf	no	transposable element gene
AT1G52942	0.108385	0.236627	0	0.349076	1.12644	no	inf	no	-inf	no	0.560929	no	NA
AT3G43715	0.0941166	0.262702	0	0.0259853	1.48091	no	inf	no	-inf	no	-3.33766	no	transposable element gene
AT1G35490	0.0133069	0	0	0.0116834	-inf	no	inf	no	-inf	no	inf	no	bZIP family transcription factor
AT1G15600	0.0334105	0.0108106	0	0.0131752	-1.62786	no	inf	no	-inf	no	0.285378	no	NA
AT1G37170	0.00565682	0.00811002	0	0.00638796	0.519715	no	inf	no	-inf	no	-0.344349	no	transposable element gene
AT3G29639	0.186628	0	0	0.128911	-inf	no	inf	no	-inf	no	inf	no	NA
AT5G56830	0.0242162	0	0	0.0779002	-inf	no	inf	no	-inf	no	inf	no	transposable element gene
AT1G23600	0.0302779	0.0161824	0	0.0471498	-0.903834	no	inf	no	-inf	no	1.54282	no	Domain of unknown function DUF220
AT5G03400	0.0925913	0	0	0.0539556	-inf	no	inf	no	-inf	no	inf	no	NA
AT3G30764	0.00686802	0	0	0.0124616	-inf	no	inf	no	-inf	no	inf	no	transposable element gene
AT5G14980	0.0152584	0.0532259	0	0.0337817	1.80253	no	inf	no	-inf	no	-0.655889	no	alpha/beta-Hydrolases superfamily protein
AT3G36659	0.0632762	0.175946	0	0.0214358	1.4754	no	inf	no	-inf	no	-3.03704	no	Plant invertase/pectin methylesterase inhibitor superfamily protein
AT1G51750	0.00638764	0	0	0.00720858	-inf	no	inf	no	-inf	no	inf	no	transposable element gene
AT1G39270	0.00257192	0	0	0.00449566	-inf	no	inf	no	-inf	no	inf	no	transposable element gene
AT4G09780	0.119006	0.0947205	0	0.0246846	-0.329286	no	inf	no	-inf	no	-1.94006	no	TRAF-like family protein
AT5G36240	0.044613	0	0	0.0509219	-inf	no	inf	no	-inf	no	inf	no	zinc knuckle (CCHC-type) family protein
AT5G61100	0.0269304	0	0	0.0591935	-inf	no	inf	no	-inf	no	inf	no	NA
AT3G42178	0.00200514	0	0	0.00206528	-inf	no	inf	no	-inf	no	inf	no	transposable element gene
AT2G29040	0.00568391	0	0	0.00641841	-inf	no	inf	no	-inf	no	inf	no	Exostosin family protein
AT5G50060	0.0485367	0.244964	0	0.0489599	2.33542	no	inf	no	-inf	no	-2.32289	no	Plant invertase/pectin methylesterase inhibitor superfamily protein
AT3G55860	0.00996316	0	0	0.0219257	-inf	no	inf	no	-inf	no	inf	no	NA
AT5G46315	0.0513353	0	0	0.019015	-inf	no	inf	no	-inf	no	inf	no	U6-29; snRNA
AT5G27870	0.00557706	0	0	0.0057838	-inf	no	inf	no	-inf	no	inf	no	Plant invertase/pectin methylesterase inhibitor superfamily
AT5G24370	0.0367523	0	0	0.0427607	-inf	no	inf	no	-inf	no	inf	no	Plant invertase/pectin methylesterase inhibitor superfamily protein
AT5G24220	0.0758935	0.090588	0	0.01301	0.255344	no	inf	no	-inf	no	-2.79969	no	Lipase class 3-related protein
AT5G38230	0.0447025	0.045644	0	0.00559479	0.0300687	no	inf	no	-inf	no	-3.02827	no	transposable element gene
AT3G43826	0.0228334	0	0	0.0251762	-inf	no	inf	no	-inf	no	inf	no	NA
AT1G60090	0.0194822	0.0122052	0	0.00958592	-0.674669	no	inf	no	-inf	no	-0.348502	no	beta glucosidase 4
AT1G32910	0.0509421	0.0137891	0	0.0330524	-1.88533	no	inf	no	-inf	no	1.26123	no	HXXXD-type acyl-transferase family protein
AT2G17064	0.119708	0.0209085	0	0.0458732	-2.51736	no	inf	no	-inf	no	1.13356	no	NA
AT5G15100	0.0691615	0.136274	0	0.0589321	0.978473	no	inf	no	-inf	no	-1.20939	no	Auxin efflux carrier family protein
AT5G05150	0.0128176	0	0	0.028161	-inf	no	inf	no	-inf	no	inf	no	autophagy-related gene 18E
AT1G03670	0.00871797	0	0	0.0147506	-inf	no	inf	no	-inf	no	inf	no	ankyrin repeat family protein
AT5G54330	0.0174028	0.0278565	0	0.0160854	0.678694	no	inf	no	-inf	no	-0.79226	no	Protein of unknown function (DUF295)
AT4G17980	0.0970828	0.041236	0	0.0650597	-1.23531	no	inf	no	-inf	no	0.657861	no	NAC domain containing protein 71
AT1G59950	0.0833977	0.083879	0	0.0323848	0.00830191	no	inf	no	-inf	no	-1.37299	no	NAD(P)-linked oxidoreductase superfamily protein
AT2G21237	0.0347449	0.0262987	0	0.0574201	-0.40181	no	inf	no	-inf	no	1.12657	no	NA
AT1G16620	0.0251872	0.010604	0	0.0110648	-1.24809	no	inf	no	-inf	no	0.0613726	no	transposable element gene
AT5G22810	0.0442982	0	0	0.0693296	-inf	no	inf	no	-inf	no	inf	no	GDSL-like Lipase/Acylhydrolase superfamily protein
AT3G62640	0.24786	0.125229	0	0.035877	-0.984956	no	inf	no	-inf	no	-1.80344	no	Protein of unknown function (DUF3511)
AT2G15590	0.126266	0.0379834	0	0.0356906	-1.73302	no	inf	no	-inf	no	-0.0898281	no	Protein of unknown function (DUF1685)
AT4G07518	0.00447166	0	0	0.0052742	-inf	no	inf	no	-inf	no	inf	no	transposable element gene
ATCG00050	1.47929	0	0	0.747652	-inf	no	inf	no	-inf	no	inf	no	ribosomal protein S16
AT5G06634	0.212845	0	0	0.176156	-inf	no	inf	no	-inf	no	inf	no	NA
AT1G65340	0.0309624	0.00846649	0	0.0103335	-1.87068	no	inf	no	-inf	no	0.287487	no	cytochrome P450, family 96, subfamily A, polypeptide 3
AT4G10160	0.133322	0.0516382	0	0.0256917	-1.3684	no	inf	no	-inf	no	-1.00714	no	RING/U-box superfamily protein
AT2G43220	0.137538	0.113727	0	0.00705337	-0.274259	no	inf	no	-inf	no	-4.01112	no	Cysteine/Histidine-rich C1 domain family protein
AT2G10810	0.00727893	0	0	0.00590354	-inf	no	inf	no	-inf	no	inf	no	transposable element gene
AT1G33100	0.176675	0.190592	0	0.0400904	0.109392	no	inf	no	-inf	no	-2.24916	no	MATE efflux family protein
AT4G01890	0.347537	0.241744	0	0.0196693	-0.523684	no	inf	no	-inf	no	-3.61946	no	Pectin lyase-like superfamily protein
AT5G51420	0.0104301	0.0524179	0	0.0215565	2.3293	no	inf	no	-inf	no	-1.28193	no	long-chain-alcohol O-fatty-acyltransferase family protein / wax synthase family protein
AT1G67770	0.0105141	0.0614846	0	0.0362731	2.54791	no	inf	no	-inf	no	-0.761326	no	terminal EAR1-like 2
AT5G11940	0.0107038	0.0128198	0	0.0118646	0.260261	no	inf	no	-inf	no	-0.111717	no	Subtilase family protein
AT5G44360	0.00916355	0.0102715	0	0.0154981	0.164663	no	inf	no	-inf	no	0.593453	no	FAD-binding Berberine family protein
AT3G45920	0.0323602	0	0	0.027897	-inf	no	inf	no	-inf	no	inf	no	Protein kinase superfamily protein
AT2G10200	0.00488938	0.00694334	0	0.00547351	0.505978	no	inf	no	-inf	no	-0.343163	no	transposable element gene
AT2G23440	0.458832	0.906767	0	0.0762161	0.982766	no	inf	no	-inf	no	-3.57256	no	NA
AT4G34940	0.0429274	0.0296534	0	0.00583167	-0.533702	no	inf	no	-inf	no	-2.34622	no	armadillo repeat only 1
AT4G28130	0.00965103	0	0	0.0212426	-inf	no	inf	no	-inf	no	inf	no	diacylglycerol kinase 6
AT1G31250	0.185679	0.0924549	0	0.0947829	-1.00599	no	inf	no	-inf	no	0.0358782	no	proline-rich family protein
AT3G51560	0.0378751	0.0207513	0	0.00731719	-0.86805	no	inf	no	-inf	no	-1.50384	no	Disease resistance protein (TIR-NBS-LRR class) family
AT3G18845	0.416979	0	0	0.203754	-inf	no	inf	no	-inf	no	inf	no	NA
AT3G23350	0.0191787	0	0	0.0212113	-inf	no	inf	no	-inf	no	inf	no	ENTH/VHS family protein
AT3G61230	0.0340159	0	0	0.0349825	-inf	no	inf	no	-inf	no	inf	no	GATA type zinc finger transcription factor family protein
AT3G43686	0.00366213	0.00390922	0	0.00432103	0.0941974	no	inf	no	-inf	no	0.144494	no	transposable element gene
AT3G16415	0.00968458	0	0	0.00853313	-inf	no	inf	no	-inf	no	inf	no	NA
AT2G15660	0.0101622	0	0	0.0120651	-inf	no	inf	no	-inf	no	inf	no	AGAMOUS-like 95
AT2G30730	0.0186919	0	0	0.0163258	-inf	no	inf	no	-inf	no	inf	no	Protein kinase superfamily protein
AT2G12500	0.00199027	0.00408042	0	0.00669694	1.03576	no	inf	no	-inf	no	0.714786	no	transposable element gene
AT5G50070	0.102563	0	0	0.0435232	-inf	no	inf	no	-inf	no	inf	no	Plant invertase/pectin methylesterase inhibitor superfamily protein
AT5G53740	0.044869	0.0403263	0	0.0219011	-0.153998	no	inf	no	-inf	no	-0.880714	no	NA
AT1G27160	0.0280959	0.0212941	0	0.0257835	-0.399903	no	inf	no	-inf	no	0.275993	no	valyl-tRNA synthetase / valine--tRNA ligase-related
AT3G26110	0.0702113	0	0	0.0338834	-inf	no	inf	no	-inf	no	inf	no	Anther-specific protein agp1-like
AT5G18404	1.2918	1.68509	0	0.443292	0.383447	no	inf	no	-inf	no	-1.9265	no	NA
AT3G12230	0.0238865	0.0315572	0	0.0234573	0.401773	no	inf	no	-inf	no	-0.427933	no	serine carboxypeptidase-like 14
AT2G18140	0.0147661	0.0142522	0	0.0642491	-0.0511027	no	inf	no	-inf	no	2.17249	no	Peroxidase superfamily protein
AT1G23965	0.172463	0.235622	0	0.0294329	0.450188	no	inf	no	-inf	no	-3.00097	no	NA
AT3G58950	0.0111133	0	0	0.0247506	-inf	no	inf	no	-inf	no	inf	no	F-box/RNI-like superfamily protein
AT5G64540	0.0317693	0.0294932	0	0.00925473	-0.107248	no	inf	no	-inf	no	-1.67212	no	NA
AT5G07410	0.0313662	0	0	0.00988712	-inf	no	inf	no	-inf	no	inf	no	Pectin lyase-like superfamily protein
AT2G13620	0.00494092	0	0	0.0058264	-inf	no	inf	no	-inf	no	inf	no	cation/hydrogen exchanger 15
AT2G23830	0.186868	0	0	0.0725028	-inf	no	inf	no	-inf	no	inf	no	PapD-like superfamily protein
AT2G41860	0.0186763	0.0292923	0	0.00747994	0.64931	no	inf	no	-inf	no	-1.96942	no	calcium-dependent protein kinase 14
AT5G27925	0.0131844	0.0161178	0	0.00292246	0.289822	no	inf	no	-inf	no	-2.4634	no	transposable element gene
AT1G60500	0.00577137	0.0308115	0	0.00592871	2.41648	no	inf	no	-inf	no	-2.37768	no	Dynamin related protein 4C
AT1G01530	0.363617	0.293088	0	0.0269272	-0.311087	no	inf	no	-inf	no	-3.4442	no	AGAMOUS-like 28
AT5G20440	0.0290809	0.0283711	0	0.0296537	-0.0356515	no	inf	no	-inf	no	0.0637885	no	Mob1/phocein family protein
AT1G77138	0.000208097	0.00953238	0	0.223301	5.51751	no	inf	no	-inf	no	4.55001	no	other RNA
AT2G13430	0.0409469	0.0589534	0	0.0479959	0.52582	no	inf	no	-inf	no	-0.296663	no	NA
AT3G21840	0.0251283	0.0490104	0	0.0256917	0.963775	no	inf	no	-inf	no	-0.931787	no	SKP1-like 7
AT1G61566	0.182816	0	0	0.211188	-inf	no	inf	no	-inf	no	inf	no	ralf-like 9
AT1G64107	0.313495	0	0	0.973523	-inf	no	inf	no	-inf	no	inf	no	Putative membrane lipoprotein
AT4G01180	0.0233464	0.0110904	0	0.00800767	-1.07388	no	inf	no	-inf	no	-0.469863	no	XH/XS domain-containing protein
AT1G51410	0.0153903	0.0332056	0	0.0172309	1.10941	no	inf	no	-inf	no	-0.946429	no	NAD(P)-binding Rossmann-fold superfamily protein
AT4G11020	0.0858808	0.113627	0	0.0759866	0.4039	no	inf	no	-inf	no	-0.580492	no	NA
AT4G10200	0.0860792	0.0616471	0	0.0440051	-0.481632	no	inf	no	-inf	no	-0.486361	no	TTF-type zinc finger protein with HAT dimerisation domain
AT3G33193	0.00215417	0	0	0.00241717	-inf	no	inf	no	-inf	no	inf	no	transposable element gene
AT3G17200	0.179059	0.027232	0	0.0149705	-2.71706	no	inf	no	-inf	no	-0.863178	no	transposable element gene
AT1G13607	0.280059	0.306723	0	0.162687	0.131204	no	inf	no	-inf	no	-0.914835	no	Defensin-like (DEFL) family protein
AT2G22340	0.0480096	0.0386569	0	0.0579847	-0.312597	no	inf	no	-inf	no	0.584946	no	NA
AT2G37435	0.0332256	0.0278539	0	0.0303907	-0.254415	no	inf	no	-inf	no	0.125749	no	Cystatin/monellin superfamily protein
AT2G07777	0.0213426	0.0303822	0	0.0735118	0.509491	no	inf	no	-inf	no	1.27475	no	ATP synthase 9 mitochondrial
AT5G45880	0.0800202	0	0	0.0206793	-inf	no	inf	no	-inf	no	inf	no	Pollen Ole e 1 allergen and extensin family protein
AT2G32885	0.0181076	0	0	0.0114305	-inf	no	inf	no	-inf	no	inf	no	Rapid alkalinization factor (RALF) family protein
AT2G10640	0.0100473	0	0	0.00564955	-inf	no	inf	no	-inf	no	inf	no	transposable element gene
AT3G25160	0.0144108	0.0278173	0	0.0169182	0.948829	no	inf	no	-inf	no	-0.717404	no	ER lumen protein retaining receptor family protein
AT1G21990	0.00958742	0.0103372	0	0.0113859	0.10863	no	inf	no	-inf	no	0.139409	no	F-box/RNI-like/FBD-like domains-containing protein
AT2G15510	0.00361722	0	0	0.00631776	-inf	no	inf	no	-inf	no	inf	no	transposable element gene
ATCG00070	12.2247	0	0	22.218	-inf	no	inf	yes	-inf	no	inf	yes	photosystem II reaction center protein K precursor
AT1G24380	0.039258	0.0267285	0	0.0306405	-0.554606	no	inf	no	-inf	no	0.197056	no	NA
AT5G25550	0.0240276	0.0629424	0	0.058388	1.38934	no	inf	no	-inf	no	-0.108359	no	Leucine-rich repeat (LRR) family protein
AT1G51402	0.0636058	0.06157	0	0.076649	-0.0469289	no	inf	no	-inf	no	0.316039	no	NA
AT3G42256	0.0012024	0	0	0.00386519	-inf	no	inf	no	-inf	no	inf	no	transposable element gene
AT3G07820	0.0481195	0.0103187	0	0.0212616	-2.22137	no	inf	no	-inf	no	1.04299	no	Pectin lyase-like superfamily protein
AT5G05430	0.124926	0.0529456	0	0.117989	-1.23849	no	inf	no	-inf	no	1.15607	no	RNA-binding protein
AT3G53770	0.101534	0.0321101	0	0.217226	-1.66086	no	inf	no	-inf	no	2.7581	no	late embryogenesis abundant 3 (LEA3) family protein
AT4G27330	0.0217997	0	0	0.0111567	-inf	no	inf	no	-inf	no	inf	no	sporocyteless (SPL)
AT3G45253	0.00270144	0.00205801	0	0.00472158	-0.39248	no	inf	no	-inf	no	1.19802	no	transposable element gene
AT2G17920	0.0211587	0.0118552	0	0.00982366	-0.835729	no	inf	no	-inf	no	-0.271193	no	nucleic acid binding;zinc ion binding
AT5G61720	0.00954458	0	0	0.0220765	-inf	no	inf	no	-inf	no	inf	no	Protein of unknown function (DUF1216)
AT3G12775	0.0170117	0	0	0.0157281	-inf	no	inf	no	-inf	no	inf	no	ubiquitin-conjugating enzyme family protein
AT2G28920	0.266568	0	0	0.0774552	-inf	no	inf	no	-inf	no	inf	no	RING/U-box superfamily protein
ATMG01330	0.189367	0.473764	0	0.297062	1.32299	no	inf	no	-inf	no	-0.673405	no	NA
AT5G02930	0.0285444	0.0286955	0	0.0112652	0.00761849	no	inf	no	-inf	no	-1.34896	no	F-box/RNI-like superfamily protein
AT5G09750	0.219169	0.180993	0	0.0321499	-0.27611	no	inf	no	-inf	no	-2.49305	no	basic helix-loop-helix (bHLH) DNA-binding superfamily protein
AT5G28635	0.00268599	0.00754748	0	0.0047659	1.49054	no	inf	no	-inf	no	-0.663246	no	transposable element gene
AT5G27902	0.00445556	0	0	0.00530494	-inf	no	inf	no	-inf	no	inf	no	transposable element gene
AT5G44270	0.0166856	0	0	0.0170097	-inf	no	inf	no	-inf	no	inf	no	TPX2 (targeting protein for Xklp2) protein family
AT1G30921	0.0162412	0	0	0.0150235	-inf	no	inf	no	-inf	no	inf	no	NA
AT2G06550	0.0232699	0	0	0.0274488	-inf	no	inf	no	-inf	no	inf	no	transposable element gene
AT1G36490	0.0048	0	0	0.00542452	-inf	no	inf	no	-inf	no	inf	no	transposable element gene
AT2G31030	0.0115281	0.0313918	0	0.0186313	1.44523	no	inf	no	-inf	no	-0.752657	no	OSBP(oxysterol binding protein)-related protein 1B
AT4G10010	0.0785145	0.128513	0	0.0128691	0.710889	no	inf	no	-inf	no	-3.31994	no	Protein kinase superfamily protein
AT2G02498	0.0831437	0	0	0.0640336	-inf	no	inf	no	-inf	no	inf	no	NA
AT4G17914	0.193859	0.0752402	0	0.0371172	-1.36543	no	inf	no	-inf	no	-1.01942	no	NA
AT3G24005	0.103743	0	0	0.0603919	-inf	no	inf	no	-inf	no	inf	no	NA
AT1G69860	0.0506883	0.0573484	0	0.00799041	0.178099	no	inf	no	-inf	no	-2.84341	no	Major facilitator superfamily protein
AT3G44640	0.0126809	0.0380247	0	0.0141022	1.58428	no	inf	no	-inf	no	-1.43102	no	transposable element gene
AT1G60380	0.0158706	0.0171217	0	0.0177611	0.109472	no	inf	no	-inf	no	0.0528983	no	NAC (No Apical Meristem) domain transcriptional regulator superfamily protein
AT2G42955	0.341536	0.26492	0	0.0607587	-0.366477	no	inf	no	-inf	no	-2.1244	no	NA
AT5G35495	0.00329829	0.0064177	0	0.00342631	0.960337	no	inf	no	-inf	no	-0.905402	no	transposable element gene
AT3G33009	0.00269693	0	0	0.00321387	-inf	no	inf	no	-inf	no	inf	no	transposable element gene
AT3G33201	0.00353832	0	0	0.00287903	-inf	no	inf	no	-inf	no	inf	no	transposable element gene
AT2G23880	0.00342106	0.00288629	0	0.00319214	-0.245223	no	inf	no	-inf	no	0.145305	no	transposable element gene
AT3G52600	0.00762974	0.00856007	0	0.00615545	0.165988	no	inf	no	-inf	no	-0.475759	no	cell wall invertase 2
AT1G48800	0.061903	0.121799	0	0.0166232	0.976422	no	inf	no	-inf	no	-2.87323	no	Terpenoid cyclases/Protein prenyltransferases superfamily protein
AT3G12450	0.0677687	0	0	0.0268687	-inf	no	inf	no	-inf	no	inf	no	NA
AT2G10180	0.00234326	0.00460744	0	0.00190862	0.97545	no	inf	no	-inf	no	-1.27144	no	transposable element gene
AT4G23390	0.0333068	0.0109159	0	0.0113871	-1.60939	no	inf	no	-inf	no	0.0609659	no	Protein of Unknown Function (DUF239)
AT3G56790	0.0816948	0.144789	0	0.270918	0.825635	no	inf	no	-inf	no	0.903906	no	RNA splicing factor-related
AT5G11050	0.0110334	0	0	0.00891967	-inf	no	inf	no	-inf	no	inf	no	myb domain protein 64
AT3G27415	2.06771e-06	0.0636668	0	6.28192e-07	14.9102	no	inf	no	-inf	no	-16.629	no	NA
AT5G66570	2378.21	2836.23	1576.03	1862.67	0.254099	no	0.241077	no	-0.593578	yes	-0.6066	yes	PS II oxygen-evolving complex 1
AT3G21055	3956.84	3268.42	1563.9	1858.87	-0.275757	no	0.249279	no	-1.3392	yes	-0.814166	yes	photosystem II subunit T
AT1G43745	0.0058708	0.00658476	0	0	0.165575	no	0	no	-inf	no	-inf	no	transposable element gene
AT4G05050	730.749	625.124	1557.68	1440.48	-0.225233	no	-0.11285	no	1.09195	yes	1.20433	yes	ubiquitin 11
AT1G55430	0.28959	0.591767	0.394174	0.32513	1.03102	yes	-0.277816	no	0.444822	no	-0.864012	yes	Cysteine/Histidine-rich C1 domain family protein
AT2G22470	252.497	229.285	1516.91	1514.38	-0.139122	no	-0.00241072	no	2.5868	yes	2.72351	yes	arabinogalactan protein 2
AT4G39730	631.52	536.166	1515.99	1483.36	-0.236146	no	-0.0313927	no	1.26336	yes	1.46812	yes	Lipase/lipooxygenase, PLAT/LH2 family protein
AT3G61470	2244.59	2382.89	1501.53	1588.06	0.0862589	no	0.0808283	no	-0.580016	yes	-0.585447	yes	photosystem I light harvesting complex gene 2
AT1G78850	472.285	460.703	1461.99	1348.12	-0.0358207	no	-0.11699	no	1.63021	yes	1.54904	yes	D-mannose binding lectin protein with Apple-like carbohydrate-binding domain
AT5G54770	2973.94	3238.65	1456.09	1601.85	0.123019	no	0.137636	no	-1.03028	yes	-1.01566	yes	thiazole biosynthetic enzyme, chloroplast (ARA6) (THI1) (THI4)
AT1G68930	0.718377	1.45537	0.628202	0.730575	1.01857	yes	0.217804	no	-0.193511	no	-0.994279	yes	pentatricopeptide (PPR) repeat-containing protein
AT3G18840	0.234364	0.472055	0.221676	0.34767	1.0102	yes	0.649267	no	-0.0803013	no	-0.441239	no	Tetratricopeptide repeat (TPR)-like superfamily protein
AT3G13470	51.2733	102.743	39.2254	51.9629	1.00276	yes	0.405693	yes	-0.38642	yes	-0.983491	yes	TCP-1/cpn60 chaperonin family protein
AT2G41210	0.897746	1.7952	3.22576	4.43415	0.999767	yes	0.459019	yes	1.84526	yes	1.30451	yes	phosphatidylinositol- 4-phosphate 5-kinase 5
AT4G05320	914.884	929.752	1396.45	1380.63	0.023257	no	-0.0164323	no	0.610099	yes	0.57041	yes	polyubiquitin 10
AT3G05730	2257.72	2018.22	1384.54	1309.45	-0.161785	no	-0.0804478	no	-0.705457	yes	-0.62412	yes	NA
AT3G04120	714.461	778.223	1352.27	1407.51	0.123327	no	0.0577699	no	0.920452	yes	0.854894	yes	glyceraldehyde-3-phosphate dehydrogenase C subunit 1
AT3G18630	1.11003	2.20962	1.73918	1.86012	0.993199	yes	0.0969957	no	0.647806	no	-0.248397	no	uracil dna glycosylase
AT5G28440	0.0202618	0	0	0	-inf	no	0	no	-inf	no	0	no	unknown protein
AT4G09380	0.00266463	0	0	0	-inf	no	0	no	-inf	no	0	no	transposable element gene
AT3G51020	0.500723	0.282796	0	0	-0.824248	no	0	no	-inf	no	-inf	no	NA
AT3G30727	0.00877411	0.0196713	0	0	1.16477	no	0	no	-inf	no	-inf	no	transposable element gene
AT1G44020	0.137784	0.136415	0	0	-0.014401	no	0	no	-inf	no	-inf	no	Cysteine/Histidine-rich C1 domain family protein
AT1G36100	0.0379739	0	0	0	-inf	no	0	no	-inf	no	0	no	myosin heavy chain-related
AT1G57850	0.204057	0.123671	0	0	-0.722472	no	0	no	-inf	no	-inf	no	Toll-Interleukin-Resistance (TIR) domain family protein
AT1G36922	0.0966009	0	0	0	-inf	no	0	no	-inf	no	0	no	NA
AT3G53820	0.161674	0.136949	0	0	-0.239445	no	0	no	-inf	no	-inf	no	C2H2 and C2HC zinc fingers superfamily protein
AT3G21170	0.015191	0	0	0	-inf	no	0	no	-inf	no	0	no	F-box and associated interaction domains-containing protein
AT3G32389	0.00251964	0.00984299	0	0	1.96588	no	0	no	-inf	no	-inf	no	transposable element gene
AT1G24220	0.00552587	0	0	0	-inf	no	0	no	-inf	no	0	no	paired amphipathic helix repeat-containing protein
AT1G27080	0.0147619	0.007184	0	0	-1.03902	no	0	no	-inf	no	-inf	no	nitrate transporter 1.6
AT2G02147	0.595019	0	0	0	-inf	no	0	no	-inf	no	0	no	low-molecular-weight cysteine-rich 73
AT3G41761	22.988	0	0	0	-inf	no	0	no	-inf	no	0	no	other RNA
AT1G76062	9.71313e-05	0	0	0	-inf	no	0	no	-inf	no	0	no	MIR835a; miRNA
AT5G28287	0.105177	0	0	0	-inf	no	0	no	-inf	no	0	no	NA
AT5G27810	0.15081	0.46351	0	0	1.61987	no	0	no	-inf	no	-inf	no	MADS-box transcription factor family protein
AT5G10670	0.0288676	0	0	0	-inf	no	0	no	-inf	no	0	no	transposable element gene
AT1G17495	0.0027723	0	0	0	-inf	no	0	no	-inf	no	0	no	transposable element gene
AT2G13940	0.00252956	0	0	0	-inf	no	0	no	-inf	no	0	no	transposable element gene
AT5G49750	0.266865	0.151277	0	0	-0.818915	no	0	no	-inf	no	-inf	no	Leucine-rich repeat (LRR) family protein
AT1G13290	0.0525563	0	0	0	-inf	no	0	no	-inf	no	0	no	C2H2-like zinc finger protein
AT2G05441	0.102224	0	0	0	-inf	no	0	no	-inf	no	0	no	NA
AT4G29620	0.0113502	0	0	0	-inf	no	0	no	-inf	no	0	no	Cytidine/deoxycytidylate deaminase family protein
AT5G34985	0.0025474	0	0	0	-inf	no	0	no	-inf	no	0	no	transposable element gene
AT4G25430	0.0456949	0.0570092	0	0	0.319162	no	0	no	-inf	no	-inf	no	NA
AT4G04140	0.0033081	0	0	0	-inf	no	0	no	-inf	no	0	no	transposable element gene
AT5G23903	0.270896	0.131679	0	0	-1.04071	no	0	no	-inf	no	-inf	no	NA
AT5G20330	0.0107803	0.0172798	0	0	0.680697	no	0	no	-inf	no	-inf	no	beta-1,3-glucanase 4
AT1G22090	0.015345	0.025826	0	0	0.751058	no	0	no	-inf	no	-inf	no	Protein of unknown function (DUF626)
AT3G21570	0.0305502	0.0512495	0	0	0.746358	no	0	no	-inf	no	-inf	no	NA
AT1G78710	0.013418	0	0	0	-inf	no	0	no	-inf	no	0	no	TRICHOME BIREFRINGENCE-LIKE 42
AT3G30821	0.00263221	0.00253648	0	0	-0.0534451	no	0	no	-inf	no	-inf	no	transposable element gene
AT2G12540	0.00639146	0	0	0	-inf	no	0	no	-inf	no	0	no	transposable element gene
AT5G50220	0.0135199	0	0	0	-inf	no	0	no	-inf	no	0	no	F-box family protein
AT3G30721	0.00665014	0	0	0	-inf	no	0	no	-inf	no	0	no	transposable element gene
AT4G07660	0.00235083	0	0	0	-inf	no	0	no	-inf	no	0	no	transposable element gene
AT3G25170	0.047061	0.0672608	0	0	0.515235	no	0	no	-inf	no	-inf	no	ralf-like 26
AT5G48750	0.0222679	0	0	0	-inf	no	0	no	-inf	no	0	no	Cytochrome b561/ferric reductase transmembrane with DOMON related domain
AT1G62070	0.025919	0	0	0	-inf	no	0	no	-inf	no	0	no	NA
AT3G30763	0.00366378	0	0	0	-inf	no	0	no	-inf	no	0	no	transposable element gene
AT5G28295	0.0867322	0	0	0	-inf	no	0	no	-inf	no	0	no	NA
AT3G44760	0.0139449	0	0	0	-inf	no	0	no	-inf	no	0	no	NA
AT2G06270	0.0059268	0	0	0	-inf	no	0	no	-inf	no	0	no	transposable element gene
AT5G38270	0.0459126	0.0660054	0	0	0.523694	no	0	no	-inf	no	-inf	no	F-box family protein
AT1G37867	0.00206213	0	0	0	-inf	no	0	no	-inf	no	0	no	transposable element gene
AT3G30663	0.0101332	0	0	0	-inf	no	0	no	-inf	no	0	no	transposable element gene
AT3G17370	0.0303188	0	0	0	-inf	no	0	no	-inf	no	0	no	Pentatricopeptide repeat (PPR) superfamily protein
AT2G07440	0.0783328	0	0	0	-inf	no	0	no	-inf	no	0	no	two-component responsive regulator-related / response regulator protein-related
AT2G11550	0.00228472	0	0	0	-inf	no	0	no	-inf	no	0	no	transposable element gene
AT3G53590	0.0989534	0.106133	0	0	0.101049	no	0	no	-inf	no	-inf	no	Leucine-rich repeat protein kinase family protein
AT1G63590	0.0206083	0.0734185	0	0	1.83292	no	0	no	-inf	no	-inf	no	Receptor-like protein kinase-related family protein
AT3G32920	0.0187964	0	0	0	-inf	no	0	no	-inf	no	0	no	P-loop containing nucleoside triphosphate hydrolases superfamily protein
AT1G66630	0.0130093	0.0326993	0	0	1.32971	no	0	no	-inf	no	-inf	no	Protein with RING/U-box and TRAF-like domains
AT2G16592	0.0405116	0	0	0	-inf	no	0	no	-inf	no	0	no	Bifunctional inhibitor/lipid-transfer protein/seed storage 2S albumin superfamily protein
AT3G63095	0.208926	0.0876441	0	0	-1.25326	no	0	no	-inf	no	-inf	no	Tetratricopeptide repeat (TPR)-like superfamily protein
AT5G44220	0.0176838	0.0426222	0	0	1.26917	no	0	no	-inf	no	-inf	no	F-box family protein
AT5G35045	0.00418986	0	0	0	-inf	no	0	no	-inf	no	0	no	transposable element gene
AT1G33130	0.00794066	0	0	0	-inf	no	0	no	-inf	no	0	no	transposable element gene
AT3G17480	0.0128635	0	0	0	-inf	no	0	no	-inf	no	0	no	F-box and associated interaction domains-containing protein
AT3G43315	0.00832182	0.010474	0	0	0.331835	no	0	no	-inf	no	-inf	no	transposable element gene
AT3G58250	0.0364018	0	0	0	-inf	no	0	no	-inf	no	0	no	TRAF-like family protein
AT4G35295	0.144324	0	0	0	-inf	no	0	no	-inf	no	0	no	homoserine kinase, putative / HSK, putative
AT3G07620	0.00954847	0.0203995	0	0	1.09519	no	0	no	-inf	no	-inf	no	Exostosin family protein
AT3G25850	0.0278662	0	0	0	-inf	no	0	no	-inf	no	0	no	Cysteine/Histidine-rich C1 domain family protein
AT1G66210	0.00477852	0	0	0	-inf	no	0	no	-inf	no	0	no	Subtilisin-like serine endopeptidase family protein
AT1G78160	0.0146433	0	0	0	-inf	no	0	no	-inf	no	0	no	pumilio 7
AT5G48575	0.0263062	0	0	0	-inf	no	0	no	-inf	no	0	no	Protein of unknown function (DUF1216)
AT2G39415	0.115317	0.112603	0	0	-0.0343601	no	0	no	-inf	no	-inf	no	F-box family protein
AT3G05310	0.0311232	0.0217086	0	0	-0.519724	no	0	no	-inf	no	-inf	no	MIRO-related GTP-ase 3
AT5G49050	0.122729	0	0	0	-inf	no	0	no	-inf	no	0	no	NA
AT1G25410	0.0143366	0	0	0	-inf	no	0	no	-inf	no	0	no	isopentenyltransferase 6
AT2G28270	0.0239482	0	0	0	-inf	no	0	no	-inf	no	0	no	Cysteine/Histidine-rich C1 domain family protein
AT2G37030	0.500232	0.666093	0	0	0.413126	no	0	no	-inf	no	-inf	yes	SAUR-like auxin-responsive protein family
AT3G30415	0.0206234	0.00612127	0	0	-1.75238	no	0	no	-inf	no	-inf	no	NA
AT4G03380	0.0862981	0.0841699	0	0	-0.0360246	no	0	no	-inf	no	-inf	no	NA
AT1G80580	0.0440637	0	0	0	-inf	no	0	no	-inf	no	0	no	Integrase-type DNA-binding superfamily protein
AT1G11810	0.0104722	0.0150237	0	0	0.520681	no	0	no	-inf	no	-inf	no	F-box associated ubiquitination effector family protein
AT1G29962	0.0387851	0.0419475	0	0	0.113082	no	0	no	-inf	no	-inf	no	AGAMOUS-like 64
AT3G21410	0.0144194	0	0	0	-inf	no	0	no	-inf	no	0	no	F-box and associated interaction domains-containing protein
AT4G05475	0.0589841	0.0653112	0	0	0.147004	no	0	no	-inf	no	-inf	no	RNI-like superfamily protein
AT4G24640	0.0193856	0	0	0	-inf	no	0	no	-inf	no	0	no	Plant invertase/pectin methylesterase inhibitor superfamily protein
AT1G69820	0.0185517	0	0	0	-inf	no	0	no	-inf	no	0	no	gamma-glutamyl transpeptidase 3
AT2G03170	0.0621539	0	0	0	-inf	no	0	no	-inf	no	0	no	SKP1-like 14
AT3G28060	0.184921	0.102432	0	0	-0.852243	no	0	no	-inf	no	-inf	no	Nodulin MtN21 /EamA-like transporter family protein
AT5G32516	0.00680172	0.0193235	0	0	1.50639	no	0	no	-inf	no	-inf	no	transposable element gene
AT4G13985	0.0124783	0	0	0	-inf	no	0	no	-inf	no	0	no	FBD-associated F-box protein
AT2G26950	0.0294942	0	0	0	-inf	no	0	no	-inf	no	0	no	myb domain protein 104
AT5G32775	0.0313174	0	0	0	-inf	no	0	no	-inf	no	0	no	transposable element gene
AT3G32880	0.0111326	0	0	0	-inf	no	0	no	-inf	no	0	no	transposable element gene
AT3G28155	0.648131	1.69311	0	0	1.38532	no	0	no	-inf	no	-inf	yes	NA
AT2G35765	0.285156	0	0	0	-inf	no	0	no	-inf	no	0	no	NA
AT1G66610	0.0298317	0	0	0	-inf	no	0	no	-inf	no	0	no	TRAF-like superfamily protein
AT4G07733	0.00219227	0	0	0	-inf	no	0	no	-inf	no	0	no	transposable element gene
AT5G51000	0.0160499	0	0	0	-inf	no	0	no	-inf	no	0	no	F-box and associated interaction domains-containing protein
AT5G49180	0.0128059	0.00918059	0	0	-0.480151	no	0	no	-inf	no	-inf	no	Plant invertase/pectin methylesterase inhibitor superfamily
AT2G13890	0.00333226	0	0	0	-inf	no	0	no	-inf	no	0	no	transposable element gene
AT5G41660	0.00850861	0	0	0	-inf	no	0	no	-inf	no	0	no	NA
AT5G36228	0.00663024	0.00941793	0	0	0.50635	no	0	no	-inf	no	-inf	no	nucleic acid binding;zinc ion binding
AT5G28845	0.00484053	0	0	0	-inf	no	0	no	-inf	no	0	no	transposable element gene
AT5G54203	0.00260549	0.00529167	0	0	1.02217	no	0	no	-inf	no	-inf	no	transposable element gene
AT3G43573	0.00308771	0	0	0	-inf	no	0	no	-inf	no	0	no	transposable element gene
AT4G12100	0.020305	0	0	0	-inf	no	0	no	-inf	no	0	no	Cullin family protein
AT4G10490	0.0580375	0	0	0	-inf	no	0	no	-inf	no	0	no	2-oxoglutarate (2OG) and Fe(II)-dependent oxygenase superfamily protein
AT5G46871	0.686258	0	0	0	-inf	no	0	no	-inf	no	0	no	Putative membrane lipoprotein
AT1G31140	0.0207807	0.0503155	0	0	1.27576	no	0	no	-inf	no	-inf	no	GORDITA
AT3G46260	0.0449759	0.0214649	0	0	-1.06717	no	0	no	-inf	no	-inf	no	protein kinase-related
AT5G39070	0.118524	0.0229894	0	0	-2.36614	no	0	no	-inf	no	-inf	no	transposable element gene
AT3G44175	0.00925065	0	0	0	-inf	no	0	no	-inf	no	0	no	transposable element gene
AT3G06970	0.0684315	0.0499279	0	0	-0.454814	no	0	no	-inf	no	-inf	no	RNA-binding (RRM/RBD/RNP motifs) family protein
AT3G58370	0.0649911	0	0	0	-inf	no	0	no	-inf	no	0	no	TRAF-like family protein
AT3G06962	1.45397	0	0	0	-inf	no	0	no	-inf	no	0	no	other RNA
AT3G46400	0.140041	0.161292	0	0	0.203827	no	0	no	-inf	no	-inf	no	Leucine-rich repeat protein kinase family protein
AT1G09720	0.00426686	0.00919656	0	0	1.10792	no	0	no	-inf	no	-inf	no	Kinase interacting (KIP1-like) family protein
AT1G08100	0.0149898	0.007295	0	0	-1.039	no	0	no	-inf	no	-inf	no	nitrate transporter 2.2
AT4G09425	0.00854136	0	0	0	-inf	no	0	no	-inf	no	0	no	transposable element gene
AT5G33405	0.0107884	0.0309537	0	0	1.52063	no	0	no	-inf	no	-inf	no	NA
AT4G18900	0.0124101	0.00943563	0	0	-0.395322	no	0	no	-inf	no	-inf	no	Transducin/WD40 repeat-like superfamily protein
AT5G27090	0.0491136	0	0	0	-inf	no	0	no	-inf	no	0	no	AGAMOUS-like 54
AT3G29778	0.00488041	0	0	0	-inf	no	0	no	-inf	no	0	no	transposable element gene
AT1G42150	0.00362395	0	0	0	-inf	no	0	no	-inf	no	0	no	transposable element gene
AT2G14245	0.108516	0.104593	0	0	-0.0531254	no	0	no	-inf	no	-inf	no	transposable element gene
AT5G11180	0.0631451	0.151128	0	0	1.25903	no	0	no	-inf	no	-inf	no	glutamate receptor 2.6
AT2G11600	0.00901203	0	0	0	-inf	no	0	no	-inf	no	0	no	transposable element gene
AT2G15850	0.0204519	0	0	0	-inf	no	0	no	-inf	no	0	no	NA
ATMG00880	0.0382895	0	0	0	-inf	no	0	no	-inf	no	0	no	NA
AT5G44940	0.0161068	0.0180302	0	0	0.162743	no	0	no	-inf	no	-inf	no	F-box/RNI-like superfamily protein
AT5G35142	0.00425666	0	0	0	-inf	no	0	no	-inf	no	0	no	transposable element gene
AT2G05270	0.0763354	0	0	0	-inf	no	0	no	-inf	no	0	no	NA
AT4G06527	0.00359337	0	0	0	-inf	no	0	no	-inf	no	0	no	transposable element gene
AT4G06734	0.00560746	0	0	0	-inf	no	0	no	-inf	no	0	no	transposable element gene
AT2G15720	0.0051226	0	0	0	-inf	no	0	no	-inf	no	0	no	transposable element gene
AT2G03040	0.0489058	0	0	0	-inf	no	0	no	-inf	no	0	no	emp24/gp25L/p24 family/GOLD family protein
AT4G39490	0.0226367	0.0369248	0	0	0.705924	no	0	no	-inf	no	-inf	no	cytochrome P450, family 96, subfamily A, polypeptide 10
AT2G27780	0.0428336	0	0	0	-inf	no	0	no	-inf	no	0	no	Transcription factor IIS family protein
AT5G56430	0.0171401	0	0	0	-inf	no	0	no	-inf	no	0	no	F-box/FBD-like domains containing protein
AT2G24840	0.0872746	0.0514668	0	0	-0.76192	no	0	no	-inf	no	-inf	no	AGAMOUS-like 61
AT5G29337	0.00427198	0.0122471	0	0	1.51947	no	0	no	-inf	no	-inf	no	transposable element gene
AT3G13220	0.00607715	0	0	0	-inf	no	0	no	-inf	no	0	no	ABC-2 type transporter family protein
AT1G65760	0.0132679	0	0	0	-inf	no	0	no	-inf	no	0	no	Protein of unknown function (DUF295)
AT3G54070	0.0317174	0.0304072	0	0	-0.0608603	no	0	no	-inf	no	-inf	no	Ankyrin repeat family protein
AT4G20365	0.00211858	0.00303602	0	0	0.519082	no	0	no	-inf	no	-inf	no	transposable element gene
AT4G38880	0.0311813	0.0437793	0	0	0.489566	no	0	no	-inf	no	-inf	no	GLN phosphoribosyl pyrophosphate amidotransferase 3
AT1G63560	0.0119642	0.0115435	0	0	-0.051644	no	0	no	-inf	no	-inf	no	Receptor-like protein kinase-related family protein
AT4G06712	0.00680172	0.0162198	0	0	1.25378	no	0	no	-inf	no	-inf	no	transposable element gene
AT5G07850	0.00982558	0	0	0	-inf	no	0	no	-inf	no	0	no	HXXXD-type acyl-transferase family protein
AT5G30428	0.0350333	0	0	0	-inf	no	0	no	-inf	no	0	no	transposable element gene
AT1G56270	0.039329	0	0	0	-inf	no	0	no	-inf	no	0	no	NA
AT3G27590	0.0353303	0	0	0	-inf	no	0	no	-inf	no	0	no	NA
AT3G45170	0.174063	0.152162	0	0	-0.194	no	0	no	-inf	no	-inf	no	GATA transcription factor 14
AT1G21300	0.10035	0	0	0	-inf	no	0	no	-inf	no	0	no	transposable element gene
AT4G27210	0.0101423	0.00971107	0	0	-0.0626883	no	0	no	-inf	no	-inf	no	transposable element gene
AT3G31440	0.00196602	0	0	0	-inf	no	0	no	-inf	no	0	no	transposable element gene
AT2G15318	0.342666	0.33816	0	0	-0.019099	no	0	no	-inf	no	-inf	no	NA
AT1G14688	0.0301505	0.0291622	0	0	-0.0480798	no	0	no	-inf	no	-inf	no	NA
AT4G18790	0.0351485	0	0	0	-inf	no	0	no	-inf	no	0	no	NRAMP metal ion transporter family protein
AT5G50050	0.0545392	0.0777093	0	0	0.510795	no	0	no	-inf	no	-inf	no	Plant invertase/pectin methylesterase inhibitor superfamily protein
AT1G55470	0.0139016	0	0	0	-inf	no	0	no	-inf	no	0	no	transposable element gene
AT1G45035	0.195495	0.0857034	0	0	-1.18971	no	0	no	-inf	no	-inf	no	transposable element gene
AT1G67855	0.0572908	4.4568e-05	0	0	-10.3281	no	0	no	-inf	no	-inf	no	NA
AT5G25330	0.0105998	0	0	0	-inf	no	0	no	-inf	no	0	no	Core-2/I-branching beta-1,6-N-acetylglucosaminyltransferase family protein
AT1G33813	0.0313712	0	0	0	-inf	no	0	no	-inf	no	0	no	transposable element gene
AT3G60955	0.00954018	0.00407504	0	0	-1.2272	no	0	no	-inf	no	-inf	no	NA
AT1G51915	0.0753707	0.147443	0	0	0.968082	no	0	no	-inf	no	-inf	no	cryptdin protein-related
AT4G07945	0.00840907	0.0119478	0	0	0.506729	no	0	no	-inf	no	-inf	no	transposable element gene
AT4G06591	0.00263634	0	0	0	-inf	no	0	no	-inf	no	0	no	transposable element gene
AT3G26800	0.0333872	0	0	0	-inf	no	0	no	-inf	no	0	no	NA
AT1G18486	0.118379	0.129114	0	0	0.125228	no	0	no	-inf	no	-inf	no	NA
AT5G35791	0.0059761	0	0	0	-inf	no	0	no	-inf	no	0	no	transposable element gene
AT3G32377	0.00921312	0	0	0	-inf	no	0	no	-inf	no	0	no	NA
AT1G32390	0.0363865	0	0	0	-inf	no	0	no	-inf	no	0	no	transposable element gene
AT4G05500	0.00480648	0.00689019	0	0	0.519563	no	0	no	-inf	no	-inf	no	NA
AT1G50680	0.0187692	0.0142522	0	0	-0.397181	no	0	no	-inf	no	-inf	no	AP2/B3 transcription factor family protein
AT1G37113	0.0112174	0	0	0	-inf	no	0	no	-inf	no	0	no	NA
AT5G02340	0.0133756	0.0611555	0	0	2.19288	no	0	no	-inf	no	-inf	no	Cysteine/Histidine-rich C1 domain family protein
AT2G13295	0.0732061	0	0	0	-inf	no	0	no	-inf	no	0	no	NA
AT5G56075	0.122619	0.0742716	0	0	-0.723299	no	0	no	-inf	no	-inf	no	Domain of unknown function (DUF2431)
AT2G01031	0.0231149	0.0223386	0	0	-0.0492854	no	0	no	-inf	no	-inf	no	transposable element gene
AT4G06748	0.0102995	0	0	0	-inf	no	0	no	-inf	no	0	no	NA
AT3G62499	0.202318	0.198636	0	0	-0.0264959	no	0	no	-inf	no	-inf	no	YTH family protein
AT2G19146	0.184715	0.0693016	0	0	-1.41434	no	0	no	-inf	no	-inf	no	NA
AT3G42645	0.00347515	0.0155983	0	0	2.16624	no	0	no	-inf	no	-inf	no	transposable element gene
AT3G48640	0.137252	0.0532688	0	0	-1.36547	no	0	no	-inf	no	-inf	no	NA
AT1G51250	0.0354649	0	0	0	-inf	no	0	no	-inf	no	0	no	Plant self-incompatibility protein S1 family
AT3G45670	0.0124774	0	0	0	-inf	no	0	no	-inf	no	0	no	Protein kinase superfamily protein
AT1G62080	0.0830366	0.049126	0	0	-0.757261	no	0	no	-inf	no	-inf	no	NA
AT5G35715	0.0196694	0	0	0	-inf	no	0	no	-inf	no	0	no	cytochrome P450, family 71, subfamily B, polypeptide 8
AT3G21781	0.148733	0.503751	0	0	1.75999	no	0	no	-inf	no	-inf	no	other RNA
AT5G43510	0.325761	0	0	0	-inf	no	0	no	-inf	no	0	no	Putative membrane lipoprotein
AT4G07675	0.254141	0	0	0	-inf	no	0	no	-inf	no	0	no	NA
AT1G45100	0.00882671	0.00951633	0	0	0.108529	no	0	no	-inf	no	-inf	no	RNA-binding (RRM/RBD/RNP motifs) family protein
AT2G07880	0.0447975	0.0640037	0	0	0.514739	no	0	no	-inf	no	-inf	no	transposable element gene
AT5G62830	0.032214	0	0	0	-inf	no	0	no	-inf	no	0	no	F-box associated ubiquitination effector family protein
AT5G26618	0.007673	0	0	0	-inf	no	0	no	-inf	no	0	no	transposable element gene
AT5G35535	0.00191772	0.00206622	0	0	0.107604	no	0	no	-inf	no	-inf	no	transposable element gene
AT3G18220	0.0248598	0.0117522	0	0	-1.08089	no	0	no	-inf	no	-inf	no	Phosphatidic acid phosphatase (PAP2) family protein
AT4G27110	0.00572965	0	0	0	-inf	no	0	no	-inf	no	0	no	COBRA-like protein 11 precursor
AT1G02510	0.0475921	0	0	0	-inf	no	0	no	-inf	no	0	no	Outward rectifying potassium channel protein
AT3G56540	0.0268769	0	0	0	-inf	no	0	no	-inf	no	0	no	alpha/beta-Hydrolases superfamily protein
AT2G23660	0.011841	0	0	0	-inf	no	0	no	-inf	no	0	no	LOB domain-containing protein 10
AT3G23109	1.31482	0	0	0	-inf	no	0	no	-inf	no	0	no	NA
AT3G30836	0.019394	0	0	0	-inf	no	0	no	-inf	no	0	no	transposable element gene
AT5G37870	0.0244203	0	0	0	-inf	no	0	no	-inf	no	0	no	Protein with RING/U-box and TRAF-like domains
AT3G63052	2.11547	0	0	0	-inf	no	0	no	-inf	no	0	no	NA
AT3G62475	0.0105385	0.0118095	0	0	0.164283	no	0	no	-inf	no	-inf	no	transposable element gene
AT3G29781	0.00864606	0	0	0	-inf	no	0	no	-inf	no	0	no	transposable element gene
AT2G15360	0.0879739	0	0	0	-inf	no	0	no	-inf	no	0	no	NA
AT5G50040	0.0562151	0.104873	0	0	0.899617	no	0	no	-inf	no	-inf	no	Plant invertase/pectin methylesterase inhibitor superfamily protein
AT3G47260	0.00626489	0.00702625	0	0	0.165466	no	0	no	-inf	no	-inf	no	transposable element gene
AT4G33710	0.0668193	0	0	0	-inf	no	0	no	-inf	no	0	no	CAP (Cysteine-rich secretory proteins, Antigen 5, and Pathogenesis-related 1 protein) superfamily protein
AT3G30416	0.00260686	0.00198599	0	0	-0.392452	no	0	no	-inf	no	-inf	no	transposable element gene
AT3G45570	0.0163068	0	0	0	-inf	no	0	no	-inf	no	0	no	RING/U-box protein with C6HC-type zinc finger domain
AT5G60830	0.0319204	0	0	0	-inf	no	0	no	-inf	no	0	no	basic leucine-zipper 70
AT2G15750	0.0192807	0	0	0	-inf	no	0	no	-inf	no	0	no	transposable element gene
AT3G18470	0.109255	0.0613395	0	0	-0.832805	no	0	no	-inf	no	-inf	no	PLAC8 family protein
AT5G39010	0.0937606	0	0	0	-inf	no	0	no	-inf	no	0	no	NA
AT4G06692	0.00235216	0.00263999	0	0	0.166549	no	0	no	-inf	no	-inf	no	transposable element gene
AT3G33011	0.00370619	0	0	0	-inf	no	0	no	-inf	no	0	no	transposable element gene
AT3G17060	0.0100561	0.0107426	0	0	0.0952753	no	0	no	-inf	no	-inf	no	Pectin lyase-like superfamily protein
AT2G14200	0.00430991	0	0	0	-inf	no	0	no	-inf	no	0	no	transposable element gene
AT5G37160	0.00457975	0.00445618	0	0	-0.0394602	no	0	no	-inf	no	-inf	no	P-loop containing nucleoside triphosphate hydrolases superfamily protein
AT2G14970	0.00320044	0	0	0	-inf	no	0	no	-inf	no	0	no	transposable element gene
AT3G04430	0.0340417	0	0	0	-inf	no	0	no	-inf	no	0	no	NAC domain containing protein 49
AT1G78476	0.154194	0.130661	0	0	-0.238919	no	0	no	-inf	no	-inf	no	NA
AT3G43630	0.0334104	0	0	0	-inf	no	0	no	-inf	no	0	no	Vacuolar iron transporter (VIT) family protein
AT3G18590	0.0375805	0	0	0	-inf	no	0	no	-inf	no	0	no	early nodulin-like protein 5
AT3G26860	0.106599	0	0	0	-inf	no	0	no	-inf	no	0	no	Plant self-incompatibility protein S1 family
AT4G20490	0.00356408	0	0	0	-inf	no	0	no	-inf	no	0	no	transposable element gene
AT4G08380	0.0103694	0.014875	0	0	0.520559	no	0	no	-inf	no	-inf	no	Proline-rich extensin-like family protein
AT5G01130	0.00974693	0	0	0	-inf	no	0	no	-inf	no	0	no	Protein of unknown function (DUF674)
AT1G52325	0.173059	0.0649654	0	0	-1.41352	no	0	no	-inf	no	-inf	no	Initiation factor eIF-4 gamma, MA3
AT5G61700	0.00448173	0	0	0	-inf	no	0	no	-inf	no	0	no	ABC2 homolog 16
AT1G01980	0.0277339	0.0308395	0	0	0.153126	no	0	no	-inf	no	-inf	no	FAD-binding Berberine family protein
AT3G55180	0.324601	0.24174	0	0	-0.425207	no	0	no	-inf	no	-inf	no	alpha/beta-Hydrolases superfamily protein
AT1G36330	0.00439551	0	0	0	-inf	no	0	no	-inf	no	0	no	transposable element gene
AT3G25725	0.00238922	0	0	0	-inf	no	0	no	-inf	no	0	no	transposable element gene
AT3G62230	0.0393332	0.017525	0	0	-1.16633	no	0	no	-inf	no	-inf	no	F-box family protein
AT3G14970	0.0284138	0	0	0	-inf	no	0	no	-inf	no	0	no	RING/U-box superfamily protein
AT2G10480	0.00471822	0	0	0	-inf	no	0	no	-inf	no	0	no	transposable element gene
AT4G06576	0.00856993	0	0	0	-inf	no	0	no	-inf	no	0	no	transposable element gene
AT5G54360	0.0259554	0	0	0	-inf	no	0	no	-inf	no	0	no	C2H2-like zinc finger protein
AT1G22720	0.0283892	0	0	0	-inf	no	0	no	-inf	no	0	no	Protein kinase superfamily protein
AT5G28076	0.00481515	0	0	0	-inf	no	0	no	-inf	no	0	no	transposable element gene
AT1G45020	0.00267598	0.00515734	0	0	0.946563	no	0	no	-inf	no	-inf	no	transposable element gene
AT4G06682	0.00375374	0	0	0	-inf	no	0	no	-inf	no	0	no	transposable element gene
AT2G14846	0.097976	0.106434	0	0	0.119454	no	0	no	-inf	no	-inf	no	Bifunctional inhibitor/lipid-transfer protein/seed storage 2S albumin superfamily protein
AT3G60957	0.15999	0.0726277	0	0	-1.13939	no	0	no	-inf	no	-inf	no	NA
AT1G42580	0.0815027	0	0	0	-inf	no	0	no	-inf	no	0	no	transposable element gene
AT5G30218	0.0087079	0.0186018	0	0	1.09505	no	0	no	-inf	no	-inf	no	transposable element gene
AT3G06870	0.324327	0.0788604	0	0	-2.04008	no	0	no	-inf	no	-inf	no	proline-rich family protein
AT5G16500	0.0174564	0.0062324	0	0	-1.48589	no	0	no	-inf	no	-inf	no	Protein kinase superfamily protein
AT1G25330	0.0148758	0	0	0	-inf	no	0	no	-inf	no	0	no	basic helix-loop-helix (bHLH) DNA-binding superfamily protein
AT3G42570	0.183485	0.0597964	0	0	-1.61753	no	0	no	-inf	no	-inf	no	peroxidase family protein
AT2G35743	5.9385	0	0	0	-inf	no	0	no	-inf	no	0	no	NA
AT1G52810	0.0182271	0	0	0	-inf	no	0	no	-inf	no	0	no	2-oxoglutarate (2OG) and Fe(II)-dependent oxygenase superfamily protein
AT5G35090	0.0273056	0.065886	0	0	1.27078	no	0	no	-inf	no	-inf	no	NA
AT3G43654	0.00262275	0	0	0	-inf	no	0	no	-inf	no	0	no	transposable element gene
AT3G46310	0.203733	0.110747	0	0	-0.879411	no	0	no	-inf	no	-inf	no	NA
AT4G10190	0.0130252	0	0	0	-inf	no	0	no	-inf	no	0	no	F-box and associated interaction domains-containing protein
AT5G60978	0.118379	0.115621	0	0	-0.0340034	no	0	no	-inf	no	-inf	no	NA
AT5G23180	0.0983117	0.21746	0	0	1.14531	no	0	no	-inf	no	-inf	no	NA
AT2G15025	0.0466403	0	0	0	-inf	no	0	no	-inf	no	0	no	Beta-galactosidase related protein
AT1G33730	0.0260756	0.0505569	0	0	0.955208	no	0	no	-inf	no	-inf	no	cytochrome P450, family 76, subfamily C, polypeptide 5
AT3G56380	0.25133	0.120329	0	0	-1.0626	no	0	no	-inf	no	-inf	no	response regulator 17
AT1G44010	0.136897	0.23979	0	0	0.808681	no	0	no	-inf	no	-inf	no	NA
AT1G49090	0.00995396	0	0	0	-inf	no	0	no	-inf	no	0	no	transposable element gene
AT3G49230	0.0538596	0.015936	0	0	-1.75691	no	0	no	-inf	no	-inf	no	NA
AT2G37780	0.0424613	0.064597	0	0	0.605319	no	0	no	-inf	no	-inf	no	Cysteine/Histidine-rich C1 domain family protein
AT2G04770	0.0158001	0.0170456	0	0	0.109463	no	0	no	-inf	no	-inf	no	transposable element gene
AT4G05631	0.058826	0	0	0	-inf	no	0	no	-inf	no	0	no	NA
AT2G32130	0.0299728	0.0430989	0	0	0.523997	no	0	no	-inf	no	-inf	no	Plant protein of unknown function (DUF641)
AT1G49190	0.00698643	0	0	0	-inf	no	0	no	-inf	no	0	no	response regulator 19
AT3G29190	0.0480469	0.034518	0	0	-0.477094	no	0	no	-inf	no	-inf	no	Terpenoid cyclases/Protein prenyltransferases superfamily protein
AT4G09625	0.00518319	0.0073609	0	0	0.506041	no	0	no	-inf	no	-inf	no	transposable element gene
AT5G45116	0.00285634	0.00277874	0	0	-0.0397332	no	0	no	-inf	no	-inf	no	transposable element gene
AT1G24540	0.128087	0.166991	0	0	0.382639	no	0	no	-inf	no	-inf	no	cytochrome P450, family 86, subfamily C, polypeptide 1
AT1G51010	0.520711	0	0	0	-inf	no	0	no	-inf	no	0	no	NA
AT3G32000	0.00555941	0	0	0	-inf	no	0	no	-inf	no	0	no	transposable element gene
AT5G22670	0.0101913	0	0	0	-inf	no	0	no	-inf	no	0	no	F-box/RNI-like/FBD-like domains-containing protein
AT1G69190	0.0289714	0	0	0	-inf	no	0	no	-inf	no	0	no	Dihydropterin pyrophosphokinase / Dihydropteroate synthase
AT2G12780	0.00538794	0.00604375	0	0	0.165708	no	0	no	-inf	no	-inf	no	transposable element gene
AT1G02440	0.0844171	0.115561	0	0	0.453045	no	0	no	-inf	no	-inf	no	ADP-ribosylation factor D1A
AT4G15735	0.0676146	0	0	0	-inf	no	0	no	-inf	no	0	no	SCR-like 10
AT1G55650	0.0375384	0.0157828	0	0	-1.25001	no	0	no	-inf	no	-inf	no	HMG (high mobility group) box protein with ARID/BRIGHT DNA-binding domain
AT3G50160	0.222516	0.152378	0	0	-0.546257	no	0	no	-inf	no	-inf	no	Plant protein of unknown function (DUF247)
AT5G59105	0.0485367	0	0	0	-inf	no	0	no	-inf	no	0	no	Defensin-like (DEFL) family protein
AT3G30767	0.0208713	0	0	0	-inf	no	0	no	-inf	no	0	no	transposable element gene
AT3G32950	0.00715811	0.00512987	0	0	-0.480657	no	0	no	-inf	no	-inf	no	transposable element gene
AT1G65740	0.0129562	0	0	0	-inf	no	0	no	-inf	no	0	no	Protein of unknown function (DUF295)
AT2G46360	0.0874835	0.109449	0	0	0.323176	no	0	no	-inf	no	-inf	no	NA
AT2G21900	0.30533	0.330433	0	0	0.113986	no	0	no	-inf	no	-inf	no	WRKY DNA-binding protein 59
AT2G13860	0.00302803	0.00433978	0	0	0.519245	no	0	no	-inf	no	-inf	no	transposable element gene
AT4G22600	0.0398875	0.0957282	0	0	1.26301	no	0	no	-inf	no	-inf	no	NA
AT4G06502	0.015847	0	0	0	-inf	no	0	no	-inf	no	0	no	transposable element gene
AT3G12900	0.125745	0.0909001	0	0	-0.468152	no	0	no	-inf	no	-inf	no	2-oxoglutarate (2OG) and Fe(II)-dependent oxygenase superfamily protein
AT1G04670	0.104116	0	0	0	-inf	no	0	no	-inf	no	0	no	NA
AT1G33840	0.130542	0.219892	0	0	0.75228	no	0	no	-inf	no	-inf	no	Protein of unknown function (DUF567)
AT3G29638	0.0112878	0	0	0	-inf	no	0	no	-inf	no	0	no	General transcription factor 2-related zinc finger protein
AT2G37730	0.00812188	0	0	0	-inf	no	0	no	-inf	no	0	no	Protein of unknown function (DUF604)
AT2G06220	0.00513139	0.00728727	0	0	0.50603	no	0	no	-inf	no	-inf	no	transposable element gene
AT1G10880	0.00616279	0	0	0	-inf	no	0	no	-inf	no	0	no	Core-2/I-branching beta-1,6-N-acetylglucosaminyltransferase family protein
AT2G05915	0.395622	0	0	0	-inf	no	0	no	-inf	no	0	no	NA
AT3G44240	0.0247148	0	0	0	-inf	no	0	no	-inf	no	0	no	Polynucleotidyl transferase, ribonuclease H-like superfamily protein
AT3G31359	0.00240956	0.00270439	0	0	0.166533	no	0	no	-inf	no	-inf	no	transposable element gene
AT5G40620	0.0886066	0.279679	0	0	1.65828	no	0	no	-inf	no	-inf	no	NA
AT4G01505	0.0556227	0.0795977	0	0	0.517052	no	0	no	-inf	no	-inf	no	NA
AT3G59620	0.0310364	0.0867039	0	0	1.48213	no	0	no	-inf	no	-inf	no	Mannose-binding lectin superfamily protein
AT3G27600	0.0162324	0	0	0	-inf	no	0	no	-inf	no	0	no	SWAP (Suppressor-of-White-APricot)/surp RNA-binding domain-containing protein
AT1G34400	0.143174	0	0	0	-inf	no	0	no	-inf	no	0	no	NA
AT3G25165	0.0786892	0.0384193	0	0	-1.03434	no	0	no	-inf	no	-inf	no	ralf-like 25
AT5G22200	0.263627	0.229322	0	0	-0.201122	no	0	no	-inf	no	-inf	no	Late embryogenesis abundant (LEA) hydroxyproline-rich glycoprotein family
AT3G32410	0.0662901	0	0	0	-inf	no	0	no	-inf	no	0	no	NA
AT1G19030	0.0116979	0	0	0	-inf	no	0	no	-inf	no	0	no	transposable element gene
AT1G23500	0.107557	0.0290775	0	0	-1.88712	no	0	no	-inf	no	-inf	no	GDSL-like Lipase/Acylhydrolase superfamily protein
AT1G28000	0.0424408	0	0	0	-inf	no	0	no	-inf	no	0	no	Pentatricopeptide repeat (PPR) superfamily protein
AT2G15770	0.0173292	0.0246543	0	0	0.508633	no	0	no	-inf	no	-inf	no	Cupredoxin superfamily protein
AT1G10260	0.024384	0	0	0	-inf	no	0	no	-inf	no	0	no	transposable element gene
AT2G02200	0.0029292	0	0	0	-inf	no	0	no	-inf	no	0	no	transposable element gene
AT5G37730	0.0791358	0	0	0	-inf	no	0	no	-inf	no	0	no	NA
AT5G53190	0.033913	0.0304953	0	0	-0.153254	no	0	no	-inf	no	-inf	no	Nodulin MtN3 family protein
AT1G40135	0.00313231	0	0	0	-inf	no	0	no	-inf	no	0	no	transposable element gene
AT4G09584	0.00908963	0	0	0	-inf	no	0	no	-inf	no	0	no	NA
AT1G74990	0.0424847	0	0	0	-inf	no	0	no	-inf	no	0	no	RING/U-box superfamily protein
AT5G60615	0.841053	0	0	0	-inf	no	0	no	-inf	no	0	no	Defensin-like (DEFL) family protein
AT1G14940	0.0451635	0	0	0	-inf	no	0	no	-inf	no	0	no	Polyketide cyclase/dehydrase and lipid transport superfamily protein
AT1G53935	0.17992	0.067977	0	0	-1.40424	no	0	no	-inf	no	-inf	no	NA
AT1G30390	0.00842879	0.0406428	0	0	2.2696	no	0	no	-inf	no	-inf	no	transposable element gene
AT4G21040	0.0257322	0.0250956	0	0	-0.0361355	no	0	no	-inf	no	-inf	no	Dof-type zinc finger domain-containing protein
AT4G07965	0.0726046	0	0	0	-inf	no	0	no	-inf	no	0	no	NA
AT1G76370	0.0162068	0.0087359	0	0	-0.891568	no	0	no	-inf	no	-inf	no	Protein kinase superfamily protein
AT1G52840	0.0505151	0	0	0	-inf	no	0	no	-inf	no	0	no	transposable element gene
AT2G04020	0.0488327	0.0229665	0	0	-1.08832	no	0	no	-inf	no	-inf	no	GDSL-like Lipase/Acylhydrolase superfamily protein
AT2G24696	0.0869817	0	0	0	-inf	no	0	no	-inf	no	0	no	transcriptional factor B3 family protein
AT3G14300	0.0133847	0	0	0	-inf	no	0	no	-inf	no	0	no	pectinesterase family protein
AT5G43415	0.00387088	0.00188267	0	0	-1.03988	no	0	no	-inf	no	-inf	no	transposable element gene
AT1G30150	0.00505794	0	0	0	-inf	no	0	no	-inf	no	0	no	transposable element gene
AT2G14370	0.00619233	0	0	0	-inf	no	0	no	-inf	no	0	no	transposable element gene
AT4G06540	0.00332603	0	0	0	-inf	no	0	no	-inf	no	0	no	transposable element gene
AT1G50650	0.0442636	0.0475291	0	0	0.102691	no	0	no	-inf	no	-inf	no	Stigma-specific Stig1 family protein
AT1G54950	0.247133	0.549811	0	0	1.15365	no	0	no	-inf	no	-inf	no	NA
AT4G34520	0.0100935	0.00767789	0	0	-0.394644	no	0	no	-inf	no	-inf	no	3-ketoacyl-CoA synthase 18
AT5G44316	0.00954847	0.00920973	0	0	-0.0521104	no	0	no	-inf	no	-inf	no	Stabilizer of iron transporter SufD superfamily protein
AT5G50140	0.00806666	0	0	0	-inf	no	0	no	-inf	no	0	no	Ankyrin repeat family protein
AT3G30668	0.00126928	0.00123458	0	0	-0.0399846	no	0	no	-inf	no	-inf	no	transposable element gene
AT3G27503	0.0434003	0.0931878	0	0	1.10244	no	0	no	-inf	no	-inf	no	SCR-like 19
AT1G40103	0.00420636	0	0	0	-inf	no	0	no	-inf	no	0	no	transposable element gene
AT2G14450	0.0180214	0.0239123	0	0	0.408038	no	0	no	-inf	no	-inf	no	transposable element gene
AT1G33817	0.00912061	0.0146247	0	0	0.6812	no	0	no	-inf	no	-inf	no	transposable element gene
AT5G62510	0.0110112	0.0106226	0	0	-0.051828	no	0	no	-inf	no	-inf	no	F-box family protein
AT5G39770	0.00385898	0	0	0	-inf	no	0	no	-inf	no	0	no	Restriction endonuclease, type II-like superfamily protein
AT3G44215	0.00258674	0	0	0	-inf	no	0	no	-inf	no	0	no	transposable element gene
AT2G07795	0.0156805	0.0294687	0	0	0.910211	no	0	no	-inf	no	-inf	no	NA
AT1G36630	0.00149809	0	0	0	-inf	no	0	no	-inf	no	0	no	transposable element gene
AT1G12663	0.256614	0.140359	0	0	-0.870478	no	0	no	-inf	no	-inf	no	NA
AT3G30219	0.00216672	0.00210771	0	0	-0.0398425	no	0	no	-inf	no	-inf	no	transposable element gene
AT2G03560	0.00990762	0	0	0	-inf	no	0	no	-inf	no	0	no	F-box family protein with a domain of unknown function (DUF295)
AT5G51320	0.132025	0	0	0	-inf	no	0	no	-inf	no	0	no	transposable element gene
AT4G05588	0.0220494	0	0	0	-inf	no	0	no	-inf	no	0	no	transposable element gene
AT2G14180	0.00417314	0.00439112	0	0	0.0734576	no	0	no	-inf	no	-inf	no	transposable element gene
AT5G02210	0.239036	0.20036	0	0	-0.254633	no	0	no	-inf	no	-inf	no	GCK domain-containing protein
AT2G14670	0.00902118	0.00870054	0	0	-0.0522122	no	0	no	-inf	no	-inf	no	sucrose-proton symporter 8
AT5G60010	0.0102778	0	0	0	-inf	no	0	no	-inf	no	0	no	ferric reductase-like transmembrane component family protein
AT3G10240	0.0121667	0	0	0	-inf	no	0	no	-inf	no	0	no	F-box and associated interaction domains-containing protein
AT5G28773	0.0189761	0.0472968	0	0	1.31755	no	0	no	-inf	no	-inf	no	transposable element gene
AT3G42718	0.00609247	0.00592908	0	0	-0.0392205	no	0	no	-inf	no	-inf	no	transposable element gene
AT2G34320	0.0181153	0.0515514	0	0	1.5088	no	0	no	-inf	no	-inf	no	Polynucleotidyl transferase, ribonuclease H-like superfamily protein
AT4G02300	0.00812188	0	0	0	-inf	no	0	no	-inf	no	0	no	Plant invertase/pectin methylesterase inhibitor superfamily
AT1G66855	0.115523	0	0	0	-inf	no	0	no	-inf	no	0	no	Carbohydrate-binding X8 domain superfamily protein
AT5G50490	0.0456562	0	0	0	-inf	no	0	no	-inf	no	0	no	nuclear factor Y, subunit C5
AT5G18870	0.0433319	0.0311236	0	0	-0.477418	no	0	no	-inf	no	-inf	no	Inosine-uridine preferring nucleoside hydrolase family protein
AT2G11350	0.00438081	0	0	0	-inf	no	0	no	-inf	no	0	no	transposable element gene
AT2G42460	0.0366118	0	0	0	-inf	no	0	no	-inf	no	0	no	TRAF-like family protein
AT3G62710	0.0175467	0.0083856	0	0	-1.06521	no	0	no	-inf	no	-inf	no	Glycosyl hydrolase family protein
AT3G30803	0.00831879	0	0	0	-inf	no	0	no	-inf	no	0	no	transposable element gene
AT5G54220	0.150359	0	0	0	-inf	no	0	no	-inf	no	0	no	Cysteine-rich protein
AT3G04715	0.0170896	0.0333028	0	0	0.962523	no	0	no	-inf	no	-inf	no	NA
AT3G58910	0.0298194	0	0	0	-inf	no	0	no	-inf	no	0	no	F-box family protein
AT2G01840	0.00423885	0	0	0	-inf	no	0	no	-inf	no	0	no	transposable element gene
AT2G41745	0.00900535	0	0	0	-inf	no	0	no	-inf	no	0	no	transposable element gene
AT2G02140	0.0868006	0	0	0	-inf	no	0	no	-inf	no	0	no	low-molecular-weight cysteine-rich 72
AT2G16310	0.0155993	0	0	0	-inf	no	0	no	-inf	no	0	no	NA
AT3G47150	0.0133676	0	0	0	-inf	no	0	no	-inf	no	0	no	F-box and associated interaction domains-containing protein
AT5G14400	0.0109096	0.0106226	0	0	-0.0384568	no	0	no	-inf	no	-inf	no	cytochrome P450, family 724, subfamily A, polypeptide 1
AT4G28620	0.035436	0.0146141	0	0	-1.27785	no	0	no	-inf	no	-inf	no	ABC transporter of the mitochondrion 2
AT5G22680	0.0251874	0	0	0	-inf	no	0	no	-inf	no	0	no	NA
AT5G33303	0.0333808	0	0	0	-inf	no	0	no	-inf	no	0	no	transposable element gene
AT2G38510	0.0299348	0.0404658	0	0	0.434879	no	0	no	-inf	no	-inf	no	MATE efflux family protein
AT2G07694	0.0560011	0	0	0	-inf	no	0	no	-inf	no	0	no	transposable element gene
AT3G06560	0.00709176	0	0	0	-inf	no	0	no	-inf	no	0	no	poly(A) polymerase 3
AT2G11430	0.00237114	0	0	0	-inf	no	0	no	-inf	no	0	no	transposable element gene
AT1G42210	0.0149801	0.0430029	0	0	1.52138	no	0	no	-inf	no	-inf	no	transposable element gene
AT5G33175	0.00499767	0	0	0	-inf	no	0	no	-inf	no	0	no	transposable element gene
AT2G14040	0.00282835	0	0	0	-inf	no	0	no	-inf	no	0	no	transposable element gene
AT1G42240	0.0054013	0	0	0	-inf	no	0	no	-inf	no	0	no	transposable element gene
AT2G06590	0.00588434	0	0	0	-inf	no	0	no	-inf	no	0	no	transposable element gene
AT2G13160	0.00569817	0	0	0	-inf	no	0	no	-inf	no	0	no	transposable element gene
AT4G01520	0.0219428	0	0	0	-inf	no	0	no	-inf	no	0	no	NAC domain containing protein 67
AT2G12390	0.00326138	0	0	0	-inf	no	0	no	-inf	no	0	no	transposable element gene
AT5G14900	0.0440987	0.0413861	0	0	-0.091589	no	0	no	-inf	no	-inf	no	helicase associated (HA2) domain-containing protein
AT5G35023	0.004067	0.00582959	0	0	0.519431	no	0	no	-inf	no	-inf	no	transposable element gene
AT5G33251	0.0198152	0	0	0	-inf	no	0	no	-inf	no	0	no	NA
AT4G09870	0.0187692	0	0	0	-inf	no	0	no	-inf	no	0	no	F-box and associated interaction domains-containing protein
AT3G30405	0.00457327	0	0	0	-inf	no	0	no	-inf	no	0	no	transposable element gene
AT5G44925	0.00791235	0.00375597	0	0	-1.07492	no	0	no	-inf	no	-inf	no	transposable element gene
AT4G39760	0.0130503	0.0125932	0	0	-0.0514342	no	0	no	-inf	no	-inf	no	Galactose oxidase/kelch repeat superfamily protein
AT4G20080	0.0133786	0.00509193	0	0	-1.39365	no	0	no	-inf	no	-inf	no	Calcium-dependent lipid-binding (CaLB domain) plant phosphoribosyltransferase family protein
AT5G25960	0.0315826	0.175246	0	0	2.47218	no	0	no	-inf	no	-inf	no	Protein of Unknown Function (DUF239)
AT5G31637	0.0117299	0	0	0	-inf	no	0	no	-inf	no	0	no	transposable element gene
AT2G12340	0.00290534	0.00326052	0	0	0.166396	no	0	no	-inf	no	-inf	no	transposable element gene
AT2G10921	0.0310987	0	0	0	-inf	no	0	no	-inf	no	0	no	other RNA
AT3G43180	0.0367523	0	0	0	-inf	no	0	no	-inf	no	0	no	RING/U-box superfamily protein
AT2G13640	0.0122625	0	0	0	-inf	no	0	no	-inf	no	0	no	Transcription factor IIS family protein
AT3G42086	0.00227652	0	0	0	-inf	no	0	no	-inf	no	0	no	transposable element gene
AT3G42798	0.0142208	0	0	0	-inf	no	0	no	-inf	no	0	no	transposable element gene
AT1G07690	0.0417668	0	0	0	-inf	no	0	no	-inf	no	0	no	NA
AT3G43760	0.0245513	0	0	0	-inf	no	0	no	-inf	no	0	no	transposable element gene
AT3G42252	0.00803027	0	0	0	-inf	no	0	no	-inf	no	0	no	transposable element gene
AT4G08860	0.0298191	0.0425088	0	0	0.511526	no	0	no	-inf	no	-inf	no	transposable element gene
AT5G37445	0.019707	0.0192072	0	0	-0.0370612	no	0	no	-inf	no	-inf	no	NA
AT4G18310	0.0184157	0	0	0	-inf	no	0	no	-inf	no	0	no	NA
AT1G49290	0.0479689	0	0	0	-inf	no	0	no	-inf	no	0	no	NA
AT3G28320	0.0106417	0.0227379	0	0	1.09537	no	0	no	-inf	no	-inf	no	Protein of unknown function (DUF677)
AT5G55800	0.00735045	0.0105404	0	0	0.520018	no	0	no	-inf	no	-inf	no	Cysteine/Histidine-rich C1 domain family protein
AT1G65990	0.00775054	0	0	0	-inf	no	0	no	-inf	no	0	no	type 2 peroxiredoxin-related / thiol specific antioxidant / mal allergen family protein
AT3G01530	0.0575334	0.0469897	0	0	-0.292054	no	0	no	-inf	no	-inf	no	myb domain protein 57
AT2G21010	0.0282122	0.045057	0	0	0.675433	no	0	no	-inf	no	-inf	no	Calcium-dependent lipid-binding (CaLB domain) family protein
AT2G41930	0.0277981	0.0198552	0	0	-0.485468	no	0	no	-inf	no	-inf	no	Protein kinase superfamily protein
AT3G46850	0.0110846	0	0	0	-inf	no	0	no	-inf	no	0	no	Subtilase family protein
AT5G17500	0.00831183	0.0396503	0	0	2.25409	no	0	no	-inf	no	-inf	no	Glycosyl hydrolase superfamily protein
AT1G65875	0.0102453	0	0	0	-inf	no	0	no	-inf	no	0	no	NA
AT4G03775	0.00563889	0	0	0	-inf	no	0	no	-inf	no	0	no	transposable element gene
AT3G43563	0.0130224	0	0	0	-inf	no	0	no	-inf	no	0	no	transposable element gene
AT3G29734	0.00416697	0.00449059	0	0	0.107905	no	0	no	-inf	no	-inf	no	transposable element gene
AT5G32345	0.00113216	0.0011012	0	0	-0.0400064	no	0	no	-inf	no	-inf	no	transposable element gene
AT2G14540	0.00887271	0	0	0	-inf	no	0	no	-inf	no	0	no	serpin 2
AT1G40109	0.00371604	0	0	0	-inf	no	0	no	-inf	no	0	no	transposable element gene
AT1G03050	0.00635287	0	0	0	-inf	no	0	no	-inf	no	0	no	ENTH/ANTH/VHS superfamily protein
AT3G56280	0.0230567	0	0	0	-inf	no	0	no	-inf	no	0	no	NA
AT1G43810	0.318335	0	0	0	-inf	no	0	no	-inf	no	0	no	NA
AT1G44478	0.0357262	0	0	0	-inf	no	0	no	-inf	no	0	no	Cyclophilin
AT3G24093	0.0125199	0	0	0	-inf	no	0	no	-inf	no	0	no	Paired amphipathic helix (PAH2) superfamily protein
AT1G53690	1.13716	0	0	0	-inf	no	0	no	-inf	no	0	no	DNA directed RNA polymerase, 7 kDa subunit
AT5G39880	0.0228285	0	0	0	-inf	no	0	no	-inf	no	0	no	NA
AT3G33151	0.00381289	0.00546519	0	0	0.519385	no	0	no	-inf	no	-inf	no	transposable element gene
AT1G35465	0.0949414	0.0340284	0	0	-1.4803	no	0	no	-inf	no	-inf	no	transposable element gene
AT1G33880	0.181412	0.0638467	0	0	-1.50658	no	0	no	-inf	no	-inf	no	Avirulence induced gene (AIG1) family protein
AT5G26717	0.0656855	0	0	0	-inf	no	0	no	-inf	no	0	no	Putative membrane lipoprotein
AT1G50350	0.0831875	0.321448	0	0	1.95015	no	0	no	-inf	no	-inf	no	NA
AT2G02700	0.0439981	0.14407	0	0	1.71125	no	0	no	-inf	no	-inf	no	Cysteine/Histidine-rich C1 domain family protein
AT5G53742	0.168338	0.125555	0	0	-0.423048	no	0	no	-inf	no	-inf	no	Protein of unknown function (DUF1278)
AT1G52020	0.00196458	0	0	0	-inf	no	0	no	-inf	no	0	no	transposable element gene
AT3G46350	0.0427081	0.0380466	0	0	-0.16674	no	0	no	-inf	no	-inf	no	Leucine-rich repeat protein kinase family protein
AT1G34097	0.00460146	0.00447732	0	0	-0.0394567	no	0	no	-inf	no	-inf	no	transposable element gene
AT1G06280	0.029984	0	0	0	-inf	no	0	no	-inf	no	0	no	LOB domain-containing protein 2
AT1G62230	0.0763255	0.0547818	0	0	-0.478469	no	0	no	-inf	no	-inf	no	transposable element gene
AT4G04276	0.0819134	0	0	0	-inf	no	0	no	-inf	no	0	no	transposable element gene
AT3G30280	0.013052	0.0109889	0	0	-0.248228	no	0	no	-inf	no	-inf	no	HXXXD-type acyl-transferase family protein
AT5G42957	0.159167	0	0	0	-inf	no	0	no	-inf	no	0	no	Protein of unknown function (DUF784)
AT1G09483	0.183862	0	0	0	-inf	no	0	no	-inf	no	0	no	NA
AT5G53640	0.00840968	0	0	0	-inf	no	0	no	-inf	no	0	no	NA
AT4G01340	0.0268947	0	0	0	-inf	no	0	no	-inf	no	0	no	CHP-rich zinc finger protein-related
AT1G40087	0.0208109	0	0	0	-inf	no	0	no	-inf	no	0	no	Plant transposase (Ptta/En/Spm family)
AT3G45810	0.00555941	0	0	0	-inf	no	0	no	-inf	no	0	no	ferric reductase-like transmembrane component family protein
AT2G06720	0.00989544	0.00528234	0	0	-0.905586	no	0	no	-inf	no	-inf	no	transposable element gene
AT4G11540	0.0083311	0	0	0	-inf	no	0	no	-inf	no	0	no	Cysteine/Histidine-rich C1 domain family protein
AT1G18075	4.2203	0	0	0	-inf	no	0	no	-inf	no	0	no	MIR159/MIR159B; miRNA
AT3G07710	0.199309	0	0	0	-inf	no	0	no	-inf	no	0	no	NA
AT2G13050	0.00488495	0	0	0	-inf	no	0	no	-inf	no	0	no	transposable element gene
AT1G43180	0.0267341	0	0	0	-inf	no	0	no	-inf	no	0	no	NA
AT1G23300	0.0108145	0	0	0	-inf	no	0	no	-inf	no	0	no	MATE efflux family protein
AT5G25200	0.0130252	0	0	0	-inf	no	0	no	-inf	no	0	no	NA
AT4G13090	0.0179514	0.036863	0	0	1.03808	no	0	no	-inf	no	-inf	no	xyloglucan endotransglucosylase/hydrolase 2
AT3G28415	0.0143833	0.0168146	0	0	0.225326	no	0	no	-inf	no	-inf	no	ABC transporter family protein
AT1G69590	0.0720554	0	0	0	-inf	no	0	no	-inf	no	0	no	NA
AT1G69100	0.0131458	0	0	0	-inf	no	0	no	-inf	no	0	no	Eukaryotic aspartyl protease family protein
AT5G60770	0.0270223	0.0779118	0	0	1.52769	no	0	no	-inf	no	-inf	no	nitrate transporter 2.4
AT1G37933	0.00373032	0.00362934	0	0	-0.0395948	no	0	no	-inf	no	-inf	no	transposable element gene
AT2G07799	0.202318	0	0	0	-inf	no	0	no	-inf	no	0	no	NA
AT3G43425	0.00339717	0	0	0	-inf	no	0	no	-inf	no	0	no	transposable element gene
AT5G67010	0.051588	0	0	0	-inf	no	0	no	-inf	no	0	no	Integrase-type DNA-binding superfamily protein
AT2G07100	0.00416535	0	0	0	-inf	no	0	no	-inf	no	0	no	transposable element gene
AT5G38390	0.012582	0	0	0	-inf	no	0	no	-inf	no	0	no	F-box/RNI-like superfamily protein
ATMG01410	0.0649835	0	0	0	-inf	no	0	no	-inf	no	0	no	open reading frame 204
AT5G46770	0.133459	0.0737562	0	0	-0.855559	no	0	no	-inf	no	-inf	no	NA
AT5G26805	0.0878305	0	0	0	-inf	no	0	no	-inf	no	0	no	NA
AT5G58830	0.00556833	0.00600156	0	0	0.108093	no	0	no	-inf	no	-inf	no	Subtilisin-like serine endopeptidase family protein
AT1G40121	0.0146457	0	0	0	-inf	no	0	no	-inf	no	0	no	transposable element gene
AT1G29360	0.0164604	0.00775277	0	0	-1.08621	no	0	no	-inf	no	-inf	no	transposable element gene
AT5G01185	0.00244613	0.00350555	0	0	0.519141	no	0	no	-inf	no	-inf	no	transposable element gene
AT1G36495	0.0133199	0.0101255	0	0	-0.395588	no	0	no	-inf	no	-inf	no	transposable element gene
AT5G32103	0.00376099	0	0	0	-inf	no	0	no	-inf	no	0	no	transposable element gene
AT1G67670	2.59999	0	0	0	-inf	no	0	no	-inf	no	0	no	NA
AT4G04407	0.0111478	0	0	0	-inf	no	0	no	-inf	no	0	no	transposable element gene
AT3G45775	0.00516394	0.00803764	0	0	0.638299	no	0	no	-inf	no	-inf	no	transposable element gene
AT3G50295	0.0235346	0	0	0	-inf	no	0	no	-inf	no	0	no	NA
AT4G00416	0.298463	0.486588	0	0	0.705149	no	0	no	-inf	no	-inf	yes	methyl-CPG-binding domain 3
AT3G01700	0.12081	0.20819	0	0	0.785154	no	0	no	-inf	no	-inf	no	arabinogalactan protein 11
AT5G28690	0.0109096	0.0117642	0	0	0.108808	no	0	no	-inf	no	-inf	no	Protein of unknown function (DUF1685)
AT1G10620	0.0187487	0.00614583	0	0	-1.60911	no	0	no	-inf	no	-inf	no	Protein kinase superfamily protein
AT3G58920	0.0215723	0.0659569	0	0	1.61235	no	0	no	-inf	no	-inf	no	F-box/RNI-like superfamily protein
AT2G34100	0.0108044	0	0	0	-inf	no	0	no	-inf	no	0	no	NA
AT3G04100	0.0316421	0	0	0	-inf	no	0	no	-inf	no	0	no	AGAMOUS-like 57
AT4G12160	0.063875	0.0624553	0	0	-0.0324257	no	0	no	-inf	no	-inf	no	NA
AT1G04470	0.00451345	0.00380703	0	0	-0.245564	no	0	no	-inf	no	-inf	no	Protein of unknown function (DUF810)
AT4G19770	0.0214701	0	0	0	-inf	no	0	no	-inf	no	0	no	Glycosyl hydrolase family protein with chitinase insertion domain
AT4G12950	0.184558	0	0	0	-inf	no	0	no	-inf	no	0	no	Fasciclin-like arabinogalactan family protein
AT4G14301	0.0853223	0	0	0	-inf	no	0	no	-inf	no	0	no	NA
AT3G11680	0.0569519	0.0314715	0	0	-0.855698	no	0	no	-inf	no	-inf	no	Aluminium activated malate transporter family protein
AT5G01860	0.0295757	0	0	0	-inf	no	0	no	-inf	no	0	no	C2H2 and C2HC zinc fingers superfamily protein
AT5G27705	0.0423919	0	0	0	-inf	no	0	no	-inf	no	0	no	transposable element gene
AT2G17043	0.0580661	0	0	0	-inf	no	0	no	-inf	no	0	no	NA
AT2G42050	0.0739643	0	0	0	-inf	no	0	no	-inf	no	0	no	transposable element gene
AT5G03950	0.0289305	0	0	0	-inf	no	0	no	-inf	no	0	no	transposable element gene
AT4G06546	0.00146352	0	0	0	-inf	no	0	no	-inf	no	0	no	transposable element gene
AT5G33433	0.0999378	0	0	0	-inf	no	0	no	-inf	no	0	no	transposable element gene
AT4G07868	0.0754235	0	0	0	-inf	no	0	no	-inf	no	0	no	NA
AT4G28670	0.0305403	0.00722227	0	0	-2.08019	no	0	no	-inf	no	-inf	no	Protein kinase family protein with domain of unknown function (DUF26)
AT3G42792	0.17833	0.0609218	0	0	-1.54952	no	0	no	-inf	no	-inf	no	transposable element gene
AT2G01790	0.061104	0.0708753	0	0	0.214016	no	0	no	-inf	no	-inf	no	TRAF-like family protein
AT4G35733	0.0152591	0	0	0	-inf	no	0	no	-inf	no	0	no	F-box family protein with a domain of unknown function (DUF295)
AT4G39403	0.042748	0	0	0	-inf	no	0	no	-inf	no	0	no	polaris
AT1G58130	0.227639	0.170679	0	0	-0.415462	no	0	no	-inf	no	-inf	no	NA
AT3G46240	0.137768	0.0429298	0	0	-1.68219	no	0	no	-inf	no	-inf	no	NA
AT1G53970	0.104989	0.0786756	0	0	-0.416255	no	0	no	-inf	no	-inf	no	NA
AT3G32092	0.00301663	0.00428269	0	0	0.505579	no	0	no	-inf	no	-inf	no	transposable element gene
AT3G43436	0.00405176	0	0	0	-inf	no	0	no	-inf	no	0	no	transposable element gene
AT5G36935	0.00108788	0.00584836	0	0	2.42652	no	0	no	-inf	no	-inf	no	transposable element gene
AT5G38130	0.0182024	0.0218116	0	0	0.260966	no	0	no	-inf	no	-inf	no	HXXXD-type acyl-transferase family protein
AT3G32043	0.00495759	0.00312023	0	0	-0.667987	no	0	no	-inf	no	-inf	no	transposable element gene
AT1G40118	0.0083311	0	0	0	-inf	no	0	no	-inf	no	0	no	transposable element gene
AT1G36950	0.0271329	0.0648916	0	0	1.25799	no	0	no	-inf	no	-inf	no	RING/U-box superfamily protein
AT2G10253	0.019597	0	0	0	-inf	no	0	no	-inf	no	0	no	transposable element gene
AT3G43120	0.0189047	0	0	0	-inf	no	0	no	-inf	no	0	no	SAUR-like auxin-responsive protein family
AT1G29190	0.0291781	0	0	0	-inf	no	0	no	-inf	no	0	no	NA
AT4G04090	0.0363865	0	0	0	-inf	no	0	no	-inf	no	0	no	BTB/POZ domain-containing protein
AT2G03840	0.019315	0	0	0	-inf	no	0	no	-inf	no	0	no	tetraspanin13
AT2G18680	0.0164317	0	0	0	-inf	no	0	no	-inf	no	0	no	NA
AT2G16505	0.038511	0	0	0	-inf	no	0	no	-inf	no	0	no	Maternally expressed gene (MEG) family protein
AT5G42565	0.168338	0	0	0	-inf	no	0	no	-inf	no	0	no	NA
AT5G42610	0.0144726	0.0519947	0	0	1.84504	no	0	no	-inf	no	-inf	no	Protein of unknown function (DUF607)
AT5G45090	0.140778	0.173209	0	0	0.299094	no	0	no	-inf	no	-inf	no	phloem protein 2-A7
AT1G77780	0.0114073	0	0	0	-inf	no	0	no	-inf	no	0	no	Glycosyl hydrolase superfamily protein
AT3G42182	0.00952916	0.00282869	0	0	-1.75221	no	0	no	-inf	no	-inf	no	transposable element gene
AT4G04409	0.225738	0.573824	0	0	1.34596	no	0	no	-inf	no	-inf	no	NA
AT5G18661	39.2234	0	0	0	-inf	no	0	no	-inf	no	0	no	NA
ATMG01400	0.461951	0	0	0	-inf	no	0	no	-inf	no	0	no	NA
AT4G01380	0.0394419	0.029827	0	0	-0.403107	no	0	no	-inf	no	-inf	no	plastocyanin-like domain-containing protein
AT1G78980	0.00483915	0	0	0	-inf	no	0	no	-inf	no	0	no	STRUBBELIG-receptor family 5
AT5G19700	0.0195901	0.00836422	0	0	-1.22782	no	0	no	-inf	no	-inf	no	MATE efflux family protein
AT3G30160	0.0194555	0	0	0	-inf	no	0	no	-inf	no	0	no	NA
AT2G28640	0.00702783	0	0	0	-inf	no	0	no	-inf	no	0	no	exocyst subunit exo70 family protein H5
AT1G75790	0.00636788	0	0	0	-inf	no	0	no	-inf	no	0	no	SKU5 similar 18
AT5G64820	0.173041	0.160772	0	0	-0.106098	no	0	no	-inf	no	-inf	no	NA
AT5G66220	0.260578	0.431367	0	0	0.727197	no	0	no	-inf	no	-inf	no	Chalcone-flavanone isomerase family protein
AT3G33058	0.00335535	0.00376522	0	0	0.166271	no	0	no	-inf	no	-inf	no	transposable element gene
AT5G27780	0.0704298	0.30641	0	0	2.12121	no	0	no	-inf	no	-inf	no	SAUR-like auxin-responsive protein family
AT1G24485	0.201644	0.191578	0	0	-0.073877	no	0	no	-inf	no	-inf	no	NA
AT1G42375	0.00195923	0.00280761	0	0	0.519054	no	0	no	-inf	no	-inf	no	transposable element gene
AT5G39400	0.00755854	0	0	0	-inf	no	0	no	-inf	no	0	no	Calcium/lipid-binding (CaLB) phosphatase
AT1G41795	0.00391493	0	0	0	-inf	no	0	no	-inf	no	0	no	transposable element gene
AT3G52705	0.2283	0.42004	0	0	0.8796	no	0	no	-inf	no	-inf	no	transposable element gene
AT4G11580	0.0190846	0.0213514	0	0	0.16192	no	0	no	-inf	no	-inf	no	RNI-like superfamily protein
AT3G29470	0.0442619	0	0	0	-inf	no	0	no	-inf	no	0	no	transposable element gene
AT5G16580	0.0174979	0.0187088	0	0	0.0965308	no	0	no	-inf	no	-inf	no	beta glucosidase 2
AT1G42560	0.039057	0.0186807	0	0	-1.06403	no	0	no	-inf	no	-inf	no	Seven transmembrane MLO family protein
AT3G31367	0.00432285	0	0	0	-inf	no	0	no	-inf	no	0	no	transposable element gene
AT1G33180	0.198137	0	0	0	-inf	no	0	no	-inf	no	0	no	transposable element gene
AT3G61720	0.00507606	0	0	0	-inf	no	0	no	-inf	no	0	no	Ca2+dependent plant phosphoribosyltransferase family protein
AT1G05580	0.0053352	0	0	0	-inf	no	0	no	-inf	no	0	no	cation/H+ exchanger 23
AT2G22030	0.0157712	0	0	0	-inf	no	0	no	-inf	no	0	no	Galactose oxidase/kelch repeat superfamily protein
AT4G17450	0.00255729	0.00246426	0	0	-0.0534595	no	0	no	-inf	no	-inf	no	transposable element gene
AT5G58890	0.0534788	0	0	0	-inf	no	0	no	-inf	no	0	no	AGAMOUS-like 82
AT2G07749	0.00580439	0	0	0	-inf	no	0	no	-inf	no	0	no	Mitovirus RNA-dependent RNA polymerase
AT2G44540	0.0593226	0.0695915	0	0	0.230329	no	0	no	-inf	no	-inf	no	glycosyl hydrolase 9B9
AT5G24775	0.00380695	0	0	0	-inf	no	0	no	-inf	no	0	no	transposable element gene
AT2G16290	0.0110794	0	0	0	-inf	no	0	no	-inf	no	0	no	F-box family protein with a domain of unknown function (DUF295)
AT5G34838	0.0163803	0	0	0	-inf	no	0	no	-inf	no	0	no	transposable element gene
AT2G20555	0.0244907	0.0524153	0	0	1.09775	no	0	no	-inf	no	-inf	no	NA
AT3G04170	0.0413114	0	0	0	-inf	no	0	no	-inf	no	0	no	RmlC-like cupins superfamily protein
AT1G29100	0.214694	0	0	0	-inf	no	0	no	-inf	no	0	no	Heavy metal transport/detoxification superfamily protein
AT2G33130	0.188594	0	0	0	-inf	no	0	no	-inf	no	0	no	ralf-like 18
AT1G76911	0.0235817	0.0227879	0	0	-0.0493951	no	0	no	-inf	no	-inf	no	NA
AT2G19802	0.0649501	0.063509	0	0	-0.032371	no	0	no	-inf	no	-inf	no	NA
AT5G38386	0.0147471	0.0389268	0	0	1.40033	no	0	no	-inf	no	-inf	no	F-box/RNI-like superfamily protein
AT1G56160	0.0672649	0.0147411	0	0	-2.19	no	0	no	-inf	no	-inf	no	myb domain protein 72
AT1G29140	0.0190096	0.0813146	0	0	2.09679	no	0	no	-inf	no	-inf	no	Pollen Ole e 1 allergen and extensin family protein
AT3G44580	0.0655597	0	0	0	-inf	no	0	no	-inf	no	0	no	NA
AT1G60410	0.00916691	0	0	0	-inf	no	0	no	-inf	no	0	no	F-box family protein
AT3G08750	0.0165771	0	0	0	-inf	no	0	no	-inf	no	0	no	F-box and associated interaction domains-containing protein
AT4G06633	0.0241093	0	0	0	-inf	no	0	no	-inf	no	0	no	transposable element gene
AT1G35520	0.00712536	0	0	0	-inf	no	0	no	-inf	no	0	no	auxin response factor 15
AT1G79370	0.0100711	0	0	0	-inf	no	0	no	-inf	no	0	no	cytochrome P450, family 79, subfamily C, polypeptide 1
AT2G19140	0.0160831	0.00590841	0	0	-1.4447	no	0	no	-inf	no	-inf	no	transposable element gene
AT3G26295	0.011215	0	0	0	-inf	no	0	no	-inf	no	0	no	NA
AT3G11180	0.200825	0.0619284	0	0	-1.69727	no	0	no	-inf	no	-inf	no	2-oxoglutarate (2OG) and Fe(II)-dependent oxygenase superfamily protein
AT5G45605	0.00299211	0.00504926	0	0	0.754911	no	0	no	-inf	no	-inf	no	transposable element gene
AT3G33148	0.00441852	0	0	0	-inf	no	0	no	-inf	no	0	no	transposable element gene
AT5G60500	0.0144689	0	0	0	-inf	no	0	no	-inf	no	0	no	Undecaprenyl pyrophosphate synthetase family protein
AT1G26515	0.013073	0.0469596	0	0	1.84483	no	0	no	-inf	no	-inf	no	F-box and associated interaction domains-containing protein
AT1G72000	0.0176486	0.0422944	0	0	1.26091	no	0	no	-inf	no	-inf	no	Plant neutral invertase family protein
AT1G19260	0.00532133	0.00512965	0	0	-0.0529263	no	0	no	-inf	no	-inf	no	TTF-type zinc finger protein with HAT dimerisation domain
AT4G06574	0.00403736	0.00452995	0	0	0.166082	no	0	no	-inf	no	-inf	no	transposable element gene
AT1G80590	0.032437	0.0361977	0	0	0.158257	no	0	no	-inf	no	-inf	no	WRKY DNA-binding protein 66
AT3G42717	0.00195672	0	0	0	-inf	no	0	no	-inf	no	0	no	transposable element gene
AT4G03860	0.00389779	0	0	0	-inf	no	0	no	-inf	no	0	no	transposable element gene
AT3G50680	0.0710568	0	0	0	-inf	no	0	no	-inf	no	0	no	transposable element gene
AT5G40430	0.0282122	0	0	0	-inf	no	0	no	-inf	no	0	no	myb domain protein 22
AT2G04046	0.148811	0	0	0	-inf	no	0	no	-inf	no	0	no	Defensin-like (DEFL) family protein
AT3G24130	0.0856363	0.0737692	0	0	-0.215204	no	0	no	-inf	no	-inf	no	Pectin lyase-like superfamily protein
AT4G20700	0.00817785	0	0	0	-inf	no	0	no	-inf	no	0	no	Protein of unknown function (DUF1204)
AT4G37230	0.0990718	0	0	0	-inf	no	0	no	-inf	no	0	no	Photosystem II manganese-stabilising protein (PsbO) family
AT1G60570	0.0125054	0	0	0	-inf	no	0	no	-inf	no	0	no	Galactose oxidase/kelch repeat superfamily protein
AT5G32515	0.0353765	0	0	0	-inf	no	0	no	-inf	no	0	no	transposable element gene
AT1G20750	0.00677873	0.00659497	0	0	-0.0396488	no	0	no	-inf	no	-inf	no	RAD3-like DNA-binding helicase protein
AT5G54206	0.0196232	0.00834406	0	0	-1.23374	no	0	no	-inf	no	-inf	no	NA
AT4G06517	0.00649445	0	0	0	-inf	no	0	no	-inf	no	0	no	transposable element gene
AT3G04540	0.228835	0	0	0	-inf	no	0	no	-inf	no	0	no	Cysteine-rich protein
AT2G01370	0.018821	0	0	0	-inf	no	0	no	-inf	no	0	no	DNA-binding storekeeper protein-related transcriptional regulator
AT3G43660	0.0598793	0	0	0	-inf	no	0	no	-inf	no	0	no	Vacuolar iron transporter (VIT) family protein
AT5G46940	0.0758348	0	0	0	-inf	no	0	no	-inf	no	0	no	Plant invertase/pectin methylesterase inhibitor superfamily protein
AT1G66490	0.04035	0	0	0	-inf	no	0	no	-inf	no	0	no	F-box and associated interaction domains-containing protein
AT5G29890	0.00545873	0	0	0	-inf	no	0	no	-inf	no	0	no	transposable element gene
AT5G62750	0.0357426	0.0299496	0	0	-0.255107	no	0	no	-inf	no	-inf	no	NA
AT1G38270	0.00508058	0.0113986	0	0	1.16579	no	0	no	-inf	no	-inf	no	transposable element gene
AT5G28580	0.00455863	0	0	0	-inf	no	0	no	-inf	no	0	no	transposable element gene
AT5G35332	0.00321489	0	0	0	-inf	no	0	no	-inf	no	0	no	transposable element gene
AT2G07710	0.0611617	0	0	0	-inf	no	0	no	-inf	no	0	no	transposable element gene
AT5G59270	0.0436822	0.0492342	0	0	0.172615	no	0	no	-inf	no	-inf	no	Concanavalin A-like lectin protein kinase family protein
AT1G35405	0.00604183	0	0	0	-inf	no	0	no	-inf	no	0	no	transposable element gene
AT1G61275	27.283	0	0	0	-inf	no	0	no	-inf	no	0	no	U12; snRNA
AT5G23155	0.996158	0	0	0	-inf	no	0	no	-inf	no	0	no	other RNA
AT2G07683	0.0113837	0.00865703	0	0	-0.395022	no	0	no	-inf	no	-inf	no	transposable element gene
AT4G08264	0.0185262	0	0	0	-inf	no	0	no	-inf	no	0	no	transposable element gene
AT2G14770	0.000133822	0.000127656	0	0	-0.0680533	no	0	no	-inf	no	-inf	no	transposable element gene
AT2G15380	0.00246046	0	0	0	-inf	no	0	no	-inf	no	0	no	transposable element gene
AT1G75530	0.00771693	0.0185777	0	0	1.26747	no	0	no	-inf	no	-inf	no	Forkhead-associated (FHA) domain-containing protein
AT3G28315	0.0167515	0.0128008	0	0	-0.38805	no	0	no	-inf	no	-inf	no	transposable element gene
AT5G51860	0.0228334	0.0244233	0	0	0.0971104	no	0	no	-inf	no	-inf	no	K-box region and MADS-box transcription factor family protein
AT1G57775	0.0622261	0	0	0	-inf	no	0	no	-inf	no	0	no	Protein of unknown function (DUF784)
AT1G65140	0.0317412	0.0342434	0	0	0.109472	no	0	no	-inf	no	-inf	no	Ubiquitin carboxyl-terminal hydrolase family protein
AT5G62970	0.0229435	0	0	0	-inf	no	0	no	-inf	no	0	no	Protein with RNI-like/FBD-like domains
AT4G00610	0.0151932	0	0	0	-inf	no	0	no	-inf	no	0	no	DNA-binding storekeeper protein-related transcriptional regulator
AT3G01030	0.0129562	0.0500092	0	0	1.94855	no	0	no	-inf	no	-inf	no	C2H2 and C2HC zinc fingers superfamily protein
AT3G43635	0.00238708	0.0034209	0	0	0.51913	no	0	no	-inf	no	-inf	no	transposable element gene
AT5G32107	0.00513224	0	0	0	-inf	no	0	no	-inf	no	0	no	transposable element gene
AT4G00342	5.60979	0	0	0	-inf	no	0	no	-inf	no	0	no	NA
AT1G08005	18.8256	0	0	0	-inf	no	0	no	-inf	no	0	no	NA
AT1G78640	0.011587	0	0	0	-inf	no	0	no	-inf	no	0	no	NA
AT2G43860	0.0815847	0.0111351	0	0	-2.87318	no	0	no	-inf	no	-inf	no	Pectin lyase-like superfamily protein
AT4G29600	0.109912	0.018006	0	0	-2.6098	no	0	no	-inf	no	-inf	no	Cytidine/deoxycytidylate deaminase family protein
AT3G23970	0.0111488	0	0	0	-inf	no	0	no	-inf	no	0	no	F-box family protein
AT3G14185	0.224422	0	0	0	-inf	no	0	no	-inf	no	0	no	other RNA
AT1G42852	0.00638226	0	0	0	-inf	no	0	no	-inf	no	0	no	transposable element gene
AT4G17820	0.00412442	0	0	0	-inf	no	0	no	-inf	no	0	no	transposable element gene
AT3G19610	0.00634913	0	0	0	-inf	no	0	no	-inf	no	0	no	Plant protein of unknown function (DUF936)
AT1G66720	0.0128528	0	0	0	-inf	no	0	no	-inf	no	0	no	S-adenosyl-L-methionine-dependent methyltransferases superfamily protein
AT4G07630	0.00541148	0	0	0	-inf	no	0	no	-inf	no	0	no	transposable element gene
AT2G07510	0.00564771	0	0	0	-inf	no	0	no	-inf	no	0	no	transposable element gene
AT1G42705	0.00565682	0	0	0	-inf	no	0	no	-inf	no	0	no	transposable element gene
AT5G32280	0.00931472	0	0	0	-inf	no	0	no	-inf	no	0	no	transposable element gene
AT2G24165	0.0381143	0.0162603	0	0	-1.22897	no	0	no	-inf	no	-inf	no	NA
AT4G26730	0.0401326	0.0303455	0	0	-0.403293	no	0	no	-inf	no	-inf	no	S-adenosyl-L-methionine-dependent methyltransferases superfamily protein
AT1G28450	0.34445	0.624351	0	0	0.858062	no	0	no	-inf	no	-inf	yes	AGAMOUS-like 58
AT1G74110	0.0344424	0.19197	0	0	2.47863	no	0	no	-inf	no	-inf	no	cytochrome P450, family 78, subfamily A, polypeptide 10
AT1G47603	0.015242	0.0115821	0	0	-0.39615	no	0	no	-inf	no	-inf	no	purine permease 19
AT5G41450	0.0502133	0	0	0	-inf	no	0	no	-inf	no	0	no	RING/U-box superfamily protein
AT1G28455	0.0724764	0.0604665	0	0	-0.261376	no	0	no	-inf	no	-inf	no	NA
AT4G19925	0.18037	0.102369	0	0	-0.817173	no	0	no	-inf	no	-inf	no	Toll-Interleukin-Resistance (TIR) domain family protein
AT4G26820	0.0482173	0.115782	0	0	1.26379	no	0	no	-inf	no	-inf	no	NA
AT5G31945	0.00555714	0	0	0	-inf	no	0	no	-inf	no	0	no	transposable element gene
AT3G42713	0.0141941	0	0	0	-inf	no	0	no	-inf	no	0	no	transposable element gene
AT5G11242	0.064284	0	0	0	-inf	no	0	no	-inf	no	0	no	NA
AT5G14345	0.0865205	0.0958066	0	0	0.147083	no	0	no	-inf	no	-inf	no	early nodulin-like protein 21
AT1G63280	0.224508	0.219434	0	0	-0.0329795	no	0	no	-inf	no	-inf	no	Serine protease inhibitor (SERPIN) family protein
AT3G31395	0.00323632	0.00463844	0	0	0.519282	no	0	no	-inf	no	-inf	no	transposable element gene
AT3G15960	0.027116	0.0432559	0	0	0.673751	no	0	no	-inf	no	-inf	no	mismatched DNA binding;ATP binding
AT5G27885	0.00247567	0	0	0	-inf	no	0	no	-inf	no	0	no	transposable element gene
AT3G01325	0.103499	0	0	0	-inf	no	0	no	-inf	no	0	no	Expressed protein
AT5G26283	0.0040701	0	0	0	-inf	no	0	no	-inf	no	0	no	transposable element gene
AT4G08030	0.00355523	0	0	0	-inf	no	0	no	-inf	no	0	no	transposable element gene
AT5G35118	0.0325918	0	0	0	-inf	no	0	no	-inf	no	0	no	transposable element gene
AT2G11270	0.479856	0	0	0	-inf	no	0	no	-inf	no	0	no	citrate synthase-related
AT2G45230	0.00278048	0	0	0	-inf	no	0	no	-inf	no	0	no	transposable element gene
AT1G30710	0.00697329	0	0	0	-inf	no	0	no	-inf	no	0	no	FAD-binding Berberine family protein
AT5G36990	0.0116413	0	0	0	-inf	no	0	no	-inf	no	0	no	transposable element gene
AT3G62180	0.0239482	0	0	0	-inf	no	0	no	-inf	no	0	no	Plant invertase/pectin methylesterase inhibitor superfamily protein
AT5G33232	0.00626489	0.00702625	0	0	0.165466	no	0	no	-inf	no	-inf	no	transposable element gene
AT2G24460	0.0176052	0	0	0	-inf	no	0	no	-inf	no	0	no	NA
AT1G51000	1.08861	0	0	0	-inf	no	0	no	-inf	no	0	no	NA
AT1G09421	0.222648	0.184148	0	0	-0.273895	no	0	no	-inf	no	-inf	no	other RNA
AT2G33010	0.00794066	0.00890281	0	0	0.165002	no	0	no	-inf	no	-inf	no	Ubiquitin-associated (UBA) protein
AT5G55770	0.147994	0.120436	0	0	-0.297273	no	0	no	-inf	no	-inf	no	Cysteine/Histidine-rich C1 domain family protein
AT5G15480	0.0116539	0.0112436	0	0	-0.0517039	no	0	no	-inf	no	-inf	no	C2H2-type zinc finger family protein
AT3G43130	0.0100193	0	0	0	-inf	no	0	no	-inf	no	0	no	transposable element gene
ATMG01275	0.09295	0	0	0	-inf	no	0	no	-inf	no	0	no	NADH dehydrogenase 1A
AT2G31953	0.941134	0.79554	0	0	-0.242467	no	0	no	-inf	no	-inf	no	low-molecular-weight cysteine-rich 76
AT1G74820	0.0269304	0	0	0	-inf	no	0	no	-inf	no	0	no	RmlC-like cupins superfamily protein
AT1G36910	0.0116265	0	0	0	-inf	no	0	no	-inf	no	0	no	transposable element gene
AT3G01240	0.0646473	0.061006	0	0	-0.0836393	no	0	no	-inf	no	-inf	no	NA
AT5G32404	0.00671286	0	0	0	-inf	no	0	no	-inf	no	0	no	transposable element gene
AT1G54980	0.0825988	0.0443197	0	0	-0.898173	no	0	no	-inf	no	-inf	no	Plant invertase/pectin methylesterase inhibitor superfamily protein
AT5G45113	0.011114	0.0159446	0	0	0.520692	no	0	no	-inf	no	-inf	no	mitochondrial transcription termination factor-related / mTERF-related
AT2G13770	0.0138021	0	0	0	-inf	no	0	no	-inf	no	0	no	NA
AT5G38393	0.00344093	0	0	0	-inf	no	0	no	-inf	no	0	no	NA
AT4G33860	0.0293395	0.00919162	0	0	-1.67445	no	0	no	-inf	no	-inf	no	Glycosyl hydrolase family 10 protein
AT5G34864	0.00313778	0.00780405	0	0	1.31448	no	0	no	-inf	no	-inf	no	transposable element gene
AT4G19095	0.0657264	0.0709057	0	0	0.109429	no	0	no	-inf	no	-inf	no	NA
AT4G06548	0.00309471	0	0	0	-inf	no	0	no	-inf	no	0	no	transposable element gene
AT3G28520	0.00934974	0	0	0	-inf	no	0	no	-inf	no	0	no	P-loop containing nucleoside triphosphate hydrolases superfamily protein
AT1G34790	0.0130188	0.0185101	0	0	0.507713	no	0	no	-inf	no	-inf	no	C2H2 and C2HC zinc fingers superfamily protein
AT1G35535	0.00288957	0.00311361	0	0	0.107734	no	0	no	-inf	no	-inf	no	transposable element gene
AT5G34846	0.00705287	0	0	0	-inf	no	0	no	-inf	no	0	no	transposable element gene
AT1G23270	0.0412994	0	0	0	-inf	no	0	no	-inf	no	0	no	NA
AT5G31122	0.0158749	0	0	0	-inf	no	0	no	-inf	no	0	no	transposable element gene
AT2G19630	0.0438499	0	0	0	-inf	no	0	no	-inf	no	0	no	F-box and associated interaction domains-containing protein
AT3G11380	0.0239501	0	0	0	-inf	no	0	no	-inf	no	0	no	Pentatricopeptide repeat (PPR) superfamily protein
AT1G47783	0.0772355	0	0	0	-inf	no	0	no	-inf	no	0	no	transposable element gene
AT1G11620	0.0132187	0	0	0	-inf	no	0	no	-inf	no	0	no	F-box and associated interaction domains-containing protein
AT2G06920	0.00257469	0.00250467	0	0	-0.0397779	no	0	no	-inf	no	-inf	no	transposable element gene
AT1G42050	0.00365125	0.00916802	0	0	1.32822	no	0	no	-inf	no	-inf	no	transposable element gene
AT5G28624	0.00195178	0	0	0	-inf	no	0	no	-inf	no	0	no	transposable element gene
AT2G12980	0.00586876	0.00833535	0	0	0.506187	no	0	no	-inf	no	-inf	no	transposable element gene
AT5G60510	0.0138902	0.0155555	0	0	0.163356	no	0	no	-inf	no	-inf	no	Undecaprenyl pyrophosphate synthetase family protein
AT5G28480	2.12304e-07	0	0	0	-inf	no	0	no	-inf	no	0	no	transposable element gene
AT4G12810	0.0158262	0	0	0	-inf	no	0	no	-inf	no	0	no	F-box family protein
AT5G33400	0.0333879	0.0279891	0	0	-0.254461	no	0	no	-inf	no	-inf	no	NA
AT1G15560	0.00783469	0.00836739	0	0	0.0949007	no	0	no	-inf	no	-inf	no	transposable element gene
AT4G34170	0.0637418	0	0	0	-inf	no	0	no	-inf	no	0	no	Galactose oxidase/kelch repeat superfamily protein
AT5G28927	0.0053267	0	0	0	-inf	no	0	no	-inf	no	0	no	transposable element gene
AT4G34330	6.80234e-07	0.0147508	0.0183135	0.033187	14.4044	no	0.857711	no	14.7165	no	1.16983	no	Protein of unknown function (DUF677)
AT2G13431	1.61205e-05	1.70818e-05	0.0448153	0.0396038	0.0835676	no	-0.17835	no	11.4409	no	11.179	no	other RNA
AT3G54625	0.00041574	0.000445527	0.660407	0.00155428	0.0998312	no	-8.73097	no	10.6335	no	1.80266	no	other RNA
AT5G04380	0.0122204	0	3.41885	3.46699	-inf	no	0.0201728	no	8.12808	no	inf	yes	S-adenosyl-L-methionine-dependent methyltransferases superfamily protein
AT1G76290	0.0100711	0.0153218	2.59369	2.07964	0.605362	no	-0.318671	no	8.00864	no	7.08461	no	AMP-dependent synthetase and ligase family protein
AT5G22470	0.00845593	0	2.03569	1.42197	-inf	no	-0.51763	yes	7.91134	no	inf	yes	NAD+ ADP-ribosyltransferases;NAD+ ADP-ribosyltransferases
AT1G60750	0.0152033	0.0525491	3.46927	3.58517	1.78928	no	0.0474098	no	7.8341	no	6.09223	no	NAD(P)-linked oxidoreductase superfamily protein
AT5G43840	0.0945234	0	20.7474	15.2288	-inf	no	-0.446126	yes	7.77804	no	inf	yes	heat shock transcription factor A6A
AT5G44310	0.0311387	0.0119823	6.20996	4.96563	-1.3778	no	-0.322608	no	7.63973	no	8.69492	no	Late embryogenesis abundant protein (LEA) family protein
AT5G40420	0.0181651	0.0196013	3.60997	2.05894	0.109779	no	-0.810089	yes	7.63467	no	6.71481	no	oleosin 2
AT2G18340	0.0376966	0.00997785	7.40461	5.0787	-1.91763	no	-0.543965	yes	7.61785	no	8.99151	no	late embryogenesis abundant domain-containing protein / LEA domain-containing protein
AT4G31830	0.204069	0	38.9498	34.3053	-inf	no	-0.183182	no	7.57642	no	inf	yes	NA
AT3G21040	0.424908	0.830019	0.352561	0.58336	0.965993	yes	0.726512	no	-0.269278	no	-0.508759	no	transposable element gene
AT1G55670	2109.12	1992.3	1308.79	1319.52	-0.0822053	no	0.0117799	no	-0.688403	yes	-0.594418	yes	photosystem I subunit G
AT2G33080	0.00556006	0	0.918369	0.601367	-inf	no	-0.610828	yes	7.36783	no	inf	yes	receptor like protein 28
AT1G54870	0.0365427	0.0120098	5.74637	5.7367	-1.60537	no	-0.00242979	no	7.29692	no	8.89986	no	NAD(P)-binding Rossmann-fold superfamily protein
AT5G60930	2.98283	5.75957	2.46561	2.59004	0.94928	yes	0.0710296	no	-0.274737	no	-1.15299	yes	P-loop containing nucleoside triphosphate hydrolases superfamily protein
AT4G36620	0.926157	1.78446	1.28901	1.53849	0.946157	yes	0.255251	no	0.476935	no	-0.213971	no	GATA transcription factor 19
AT1G80370	3.65888	7.01039	2.71734	3.40025	0.938091	yes	0.323443	no	-0.429208	yes	-1.04386	yes	Cyclin A2;4
AT3G20440	3.41094	6.50845	2.42588	2.62838	0.932144	yes	0.11567	no	-0.491663	yes	-1.30814	yes	Alpha amylase family protein
AT5G38410	4177.32	5141.29	1267.25	1433.07	0.299552	no	0.177414	no	-1.72088	yes	-1.84302	yes	Ribulose bisphosphate carboxylase (small chain) family protein
AT4G21960	1957.75	1895.41	1231.04	1238.9	-0.0466869	no	0.00917929	no	-0.669319	yes	-0.613453	yes	Peroxidase superfamily protein
AT3G51810	0.104205	0.0169227	14.6529	10.5809	-2.62239	no	-0.469717	yes	7.13562	no	9.28829	no	Stress induced protein
AT4G12800	2087.27	1913.55	1224.86	1404.76	-0.125365	no	0.197707	no	-0.769004	yes	-0.445932	yes	photosystem I subunit l
AT1G29650	0.00603832	0.00195791	0.786387	0.462693	-1.62483	no	-0.765183	yes	7.02495	no	7.8846	no	transposable element gene
AT1G14930	2.25586	4.2696	1.21611	1.08016	0.920422	yes	-0.17103	no	-0.891402	yes	-1.98285	yes	Polyketide cyclase/dehydrase and lipid transport superfamily protein
AT4G39260	1517.37	1485.29	1208.37	907.491	-0.0308231	no	-0.413101	yes	-0.328513	yes	-0.710791	yes	cold, circadian rhythm, and RNA binding 1
AT5G09640	0.00790941	0.0112371	0.999409	1.03624	0.506622	no	0.0522167	no	6.98136	no	6.52696	no	serine carboxypeptidase-like 19
AT5G48180	308.872	284.917	1197.46	1076.64	-0.116467	no	-0.153441	no	1.9549	yes	1.91792	yes	nitrile specifier protein 5
AT4G25580	0.0171145	0	2.04554	1.68041	-inf	no	-0.283667	no	6.90112	no	inf	yes	CAP160 protein
AT5G45690	0.0487714	0	5.51878	4.15085	-inf	no	-0.410944	yes	6.82217	no	inf	yes	Protein of unknown function (DUF1264)
AT2G30860	1919.17	1756.56	1181.71	1565.33	-0.127731	no	0.405585	yes	-0.699606	yes	-0.166289	no	glutathione S-transferase PHI 9
AT3G09260	2279.52	1981.43	1165.2	1194.36	-0.202191	no	0.0356656	no	-0.968155	yes	-0.730298	yes	Glycosyl hydrolase superfamily protein
AT2G33210	20.8585	39.3606	23.0105	26.3026	0.916114	yes	0.192915	no	0.141653	no	-0.581546	yes	heat shock protein 60-2
AT2G30570	2194.63	1779.64	1161.77	1100.26	-0.302395	no	-0.0784742	no	-0.917659	yes	-0.693738	yes	photosystem II reaction center W
AT4G09610	0.0432255	0	4.44372	3.42123	-inf	no	-0.377252	no	6.68374	no	inf	yes	GAST1 protein homolog 2
AT2G25450	364.483	320.365	1155.93	1246.99	-0.186132	no	0.109399	no	1.66513	yes	1.96066	yes	2-oxoglutarate (2OG) and Fe(II)-dependent oxygenase superfamily protein
AT2G45180	2188.52	1926.51	1154.5	1079.31	-0.183963	no	-0.0971529	no	-0.92269	yes	-0.83588	yes	Bifunctional inhibitor/lipid-transfer protein/seed storage 2S albumin superfamily protein
AT1G06950	39.8931	75.2593	28.3329	34.4998	0.91573	yes	0.284111	yes	-0.493663	yes	-1.12528	yes	translocon at the inner envelope membrane of chloroplasts 110
AT2G34430	621.139	514.586	1109.45	947.741	-0.271503	no	-0.227282	no	0.83686	yes	0.881081	yes	light-harvesting chlorophyll-protein complex II subunit B1
AT3G57200	0.888053	1.6557	0.704104	0.621391	0.898721	yes	-0.180288	no	-0.334857	no	-1.41387	yes	NA
AT1G15330	0.0595569	0.0718216	5.79164	5.73764	0.270148	no	-0.013514	no	6.60356	no	6.3199	no	Cystathionine beta-synthase (CBS) protein
AT4G39090	446.3	394.464	1064.57	1001.61	-0.178119	no	-0.0879439	no	1.25418	yes	1.34436	yes	Papain family cysteine protease
AT3G12960	0.72936	0.396125	70.4514	41.9093	-0.880675	no	-0.749357	yes	6.59385	no	6.72517	no	NA
AT2G20260	1321.35	1195.72	1062.81	1134.2	-0.144123	no	0.0937876	no	-0.314125	yes	-0.0762143	no	photosystem I subunit E-2
AT1G20340	4168.7	3670.75	1058.64	1273.71	-0.183523	no	0.266825	no	-1.97739	yes	-1.52704	yes	Cupredoxin superfamily protein
AT2G02100	791.89	691.612	1058.58	1122.89	-0.195337	no	0.0850846	no	0.418758	yes	0.69918	yes	low-molecular-weight cysteine-rich 69
AT1G08380	1685.15	1467.28	1048.21	1247.92	-0.199736	no	0.251599	no	-0.684944	yes	-0.233609	no	photosystem I subunit O
AT1G06680	2332.22	2424.72	1047.29	1223.18	0.0561195	no	0.223976	no	-1.15504	yes	-0.987186	yes	photosystem II subunit P-1
AT4G25850	0.590602	1.09633	2.64312	2.96107	0.892428	yes	0.163878	no	2.16198	yes	1.43343	yes	OSBP(oxysterol binding protein)-related protein 4B
AT2G17210	0.365273	0.677995	0.433595	0.350655	0.892301	yes	-0.306298	no	0.247375	no	-0.951224	yes	Tetratricopeptide repeat (TPR)-like superfamily protein
AT1G72100	0.0471276	0.0272914	4.17217	4.0185	-0.788124	no	-0.0541401	no	6.46808	no	7.20207	no	late embryogenesis abundant domain-containing protein / LEA domain-containing protein
AT4G12470	2187.07	2011.65	1015.37	1066.23	-0.12062	no	0.0705155	no	-1.107	yes	-0.915866	yes	azelaic acid induced 1
AT1G09640	108.812	201.349	110.646	205.554	0.887859	yes	0.893571	yes	0.0241093	no	0.0298212	no	Translation elongation factor EF1B, gamma chain
AT4G35690	0.0854759	0.0730765	7.30801	5.23493	-0.22611	no	-0.481308	yes	6.41782	no	6.16262	no	Arabidopsis protein of unknown function (DUF241)
AT3G07230	1234.01	1046.8	998.97	977.577	-0.237366	no	-0.0312309	no	-0.304835	yes	-0.0987001	no	wound-responsive protein-related
AT2G45760	0.65623	1.2059	0.916594	1.3605	0.877841	yes	0.569782	no	0.482082	no	0.174023	no	BON association protein 2
AT3G60245	1717.24	1840.72	985.071	1096.91	0.100182	no	0.155147	no	-0.801793	yes	-0.746828	yes	Zinc-binding ribosomal protein family protein
AT1G62225	0.0422428	0	3.46204	3.76925	-inf	no	0.122656	no	6.35677	no	inf	yes	NA
AT3G17225	1.2292	2.24829	1.27328	2.22938	0.871109	yes	0.808087	no	0.0508352	no	-0.0121871	no	Plant invertase/pectin methylesterase inhibitor superfamily protein
AT2G25890	0.0692072	0.0972055	5.65539	4.27935	0.490116	no	-0.402233	no	6.35256	no	5.46021	yes	Oleosin family protein
AT3G49910	1784.37	1662.99	981.933	1031.63	-0.101633	no	0.0712317	no	-0.861714	yes	-0.688849	yes	Translation protein SH3-like family protein
AT5G56710	1622.73	1592.93	971.964	1004.97	-0.0267469	no	0.0481816	no	-0.739452	yes	-0.664523	yes	Ribosomal protein L31e family protein
AT2G47400	1702.59	1487.64	970.515	1090.48	-0.194708	no	0.168135	no	-0.810906	yes	-0.448063	yes	CP12 domain-containing protein 1
AT5G09950	0.388854	0.710586	0.406243	0.458602	0.86978	yes	0.174898	no	0.0631153	no	-0.631767	yes	Tetratricopeptide repeat (TPR)-like superfamily protein
AT1G07590	566.484	451.642	947.727	850.478	-0.326857	no	-0.156197	no	0.742436	yes	0.913096	yes	Tetratricopeptide repeat (TPR)-like superfamily protein
AT1G61520	1718.98	1428.44	931.781	990.799	-0.267116	no	0.0886016	no	-0.883492	yes	-0.527774	yes	photosystem I light harvesting complex gene 3
AT1G71890	0.524374	0.95062	0.0331393	0.108796	0.858273	yes	1.715	no	-3.98398	no	-3.12725	yes	Major facilitator superfamily protein
AT3G55440	1199.34	1072.41	928.53	921.855	-0.16139	no	-0.0104087	no	-0.369224	yes	-0.218243	no	triosephosphate isomerase
AT5G08610	16.0076	28.9923	13.4855	15.4987	0.856912	yes	0.20074	no	-0.247348	no	-0.90352	yes	P-loop containing nucleoside triphosphate hydrolases superfamily protein
AT1G09080	0.292536	0.529221	0.573966	0.749645	0.855255	yes	0.385243	no	0.97235	yes	0.502337	no	Heat shock protein 70 (Hsp 70) family protein
AT1G58270	133.437	114.108	895.006	887.337	-0.225751	no	-0.0124161	no	2.74574	yes	2.95908	yes	TRAF-like family protein
AT1G31330	1620.38	1652.93	885.888	962.103	0.028686	no	0.119066	no	-0.871139	yes	-0.780759	yes	photosystem I subunit F
AT5G15250	0.0530657	0.0300869	3.62963	2.64709	-0.818647	no	-0.455416	yes	6.0959	no	6.45913	no	FTSH protease 6
AT3G08580	1153.5	1354.7	880.753	1075.39	0.231954	no	0.288054	no	-0.389207	yes	-0.333106	no	ADP/ATP carrier 1
AT4G10340	2319.53	1968.07	866.663	1025.6	-0.237048	no	0.242927	no	-1.42029	yes	-0.940313	yes	light harvesting complex of photosystem II 5
AT1G68750	0.00378989	0.00737463	0.256335	0.203078	0.960415	no	-0.335999	no	6.07973	no	4.78332	no	phosphoenolpyruvate carboxylase 4
AT2G03380	0.685496	1.23985	0.513977	0.775599	0.854941	yes	0.593606	no	-0.415442	no	-0.676778	yes	Pentatricopeptide repeat (PPR) superfamily protein
AT4G13480	0.0257591	0	1.70961	2.06057	-inf	no	0.269379	no	6.05244	no	inf	yes	myb domain protein 79
AT5G20700	684.605	586.842	852.684	753.512	-0.222299	no	-0.178381	no	0.316739	yes	0.360657	yes	Protein of unknown function (DUF581)
AT4G34710	132.581	140.317	842.281	877.255	0.0818112	no	0.0586944	no	2.66743	yes	2.64431	yes	arginine decarboxylase 2
AT5G64210	0.0137284	0.0281792	0.878288	1.01036	1.03746	no	0.202104	no	5.99946	no	5.1641	no	alternative oxidase 2
AT3G52590	1445.51	1255.16	839.083	937.602	-0.203707	no	0.160162	no	-0.784691	yes	-0.420822	yes	ubiquitin extension protein 1
AT3G23890	5.6729	10.1611	3.97543	4.60611	0.840896	yes	0.212438	no	-0.512975	yes	-1.14143	yes	topoisomerase II
AT3G16640	1100.31	913.457	830.557	863.816	-0.268499	no	0.0566436	no	-0.405756	yes	-0.0806128	no	translationally controlled tumor protein
AT5G44260	6.11992	10.9389	22.4041	27.4818	0.837886	yes	0.294714	yes	1.87218	yes	1.32901	yes	Zinc finger C-x8-C-x5-C-x3-H type family protein
AT3G16140	1129.91	1070.64	824.222	892.88	-0.0777343	no	0.115433	no	-0.455103	yes	-0.261936	yes	photosystem I subunit H-1
AT5G03240	599.09	515.803	815.17	830.819	-0.215952	no	0.027434	no	0.444327	yes	0.687713	yes	polyubiquitin 3
AT4G25490	0.0161343	0.0488446	0.976491	1.36861	1.59807	no	0.487036	no	5.9194	no	4.80837	no	C-repeat/DRE binding factor 1
[truncated: 31,561 more rows]
