# Supplementary material for: Low molecular weight protein phosphatase APH mediates tyrosine dephosphorylation and ABA response in Arabidopsis
Source: Stress Biol. 2022 May 18;2(1):23. doi: 10.1007/s44154-022-00041-6 (PMC9345830; doi:10.1007/s44154-022-00041-6)
Supplement: Supplementary file 4 — Additional file 4: Table S3. The GO analysis of the down-regulated genes in aph-1 mutant. [file 44154_2022_41_MOESM4_ESM.xlsx]

## Sheet: Table S4
Table S3. The GO analysis of the down-regulated genes in aph-1 mutant.
GO_acc	term_type	Term	queryitem	querytotal	bgitem	bgtotal	pvalue	FDR	entries\
GO:0009414	P	response to water deprivation	15	132	347	28362	1.5e-10	9.3e-08	// AT3G02480 // AT5G59310 // AT3G50970 // AT2G42540 // AT5G59320 // AT5G66400 // AT5G15960 // AT5G15970 // AT5G59220 // AT2G33380 // AT5G06760 // AT3G15500 // AT5G52300 // AT1G52890 // AT2G18050 \
GO:0009737	P	response to abscisic acid	16	132	578	28362	1.8e-08	3e-06	// AT5G59310 // AT3G50970 // AT2G42540 // AT1G07430 // AT5G59320 // AT5G66400 // AT5G15960 // AT5G15970 // AT5G59220 // AT2G33380 // AT5G13170 // AT2G42530 // AT5G52300 // AT2G47770 // AT1G48000 // AT4G25000 \
GO:0033993	P	response to lipid	17	132	772	28362	1.5e-07	1.7e-05	// AT2G24000 // AT5G59310 // AT3G50970 // AT2G42540 // AT1G07430 // AT5G59320 // AT5G66400 // AT5G15960 // AT5G15970 // AT5G59220 // AT2G33380 // AT5G13170 // AT2G42530 // AT5G52300 // AT2G47770 // AT1G48000 // AT4G25000 \
GO:0007568	P	aging	9	132	174	28362	2e-07	1.8e-05	// AT5G59220 // AT2G17850 // AT4G18980 // AT4G35770 // AT5G13170 // AT2G42530 // AT5G52300 // AT2G42540 // AT2G29350 \
GO:0009628	P	response to abiotic stimulus	28	132	2022	28362	1.9e-07	1.8e-05	// AT5G59310 // AT3G50970 // AT3G53200 // AT1G52560 // AT2G33380 // AT3G05550 // AT4G35770 // AT1G16850 // AT5G15960 // AT2G21650 // AT5G12030 // AT5G13170 // AT2G42530 // AT1G48000 // AT4G10250 // AT2G47770 // AT3G02480 // AT5G59220 // AT5G59320 // AT2G47520 // AT1G52890 // AT5G06760 // AT5G52300 // AT2G18050 // AT2G42540 // AT5G66400 // AT5G15970 // AT3G15500 \
GO:0006970	P	response to osmotic stress	12	132	636	28362	5e-05	0.0022	// AT5G59310 // AT2G42540 // AT1G16850 // AT5G15960 // AT5G15970 // AT2G33380 // AT5G06760 // AT5G13170 // AT5G52300 // AT5G12030 // AT2G47770 // AT1G48000 \
GO:0009409	P	response to cold	9	132	384	28362	9.4e-05	0.0038	// AT3G50970 // AT2G42540 // AT5G66400 // AT5G15960 // AT5G15970 // AT2G33380 // AT5G06760 // AT2G42530 // AT5G52300 \
GO:0032502	P	developmental process	25	132	3233	28362	0.0076	0.23	// AT5G20240 // AT3G15500 // AT2G37430 // AT5G13170 // AT4G35770 // AT2G21650 // AT1G60190 // AT2G42530 // AT3G58190 // AT2G29350 // AT5G59220 // AT2G17850 // AT4G18980 // AT3G19350 // AT1G52690 // AT5G06760 // AT5G52300 // AT3G17520 // AT1G52890 // AT1G10770 // AT2G42540 // AT3G15670 // AT3G48520 // AT1G07430 // AT1G03790 \
GO:0006357	P	regulation of transcription from RNA polymerase II promoter	5	132	333	28362	0.021	0.48	// AT5G20240 // AT1G69540 // AT5G55690 // AT3G53200 // AT1G48000 \
GO:0009415	P	response to water	15	132	355	28362	2.1e-10	9.3e-08	// AT3G02480 // AT5G59310 // AT3G50970 // AT2G42540 // AT5G59320 // AT5G66400 // AT5G15960 // AT5G15970 // AT5G59220 // AT2G33380 // AT5G06760 // AT3G15500 // AT5G52300 // AT1G52890 // AT2G18050 \
GO:1901700	P	response to oxygen-containing compound	28	132	1557	28362	7.5e-10	2.2e-07	// AT5G59310 // AT3G50970 // AT3G53200 // AT1G52560 // AT2G33380 // AT2G37430 // AT4G35770 // AT5G15960 // AT5G12030 // AT5G13170 // AT2G42530 // AT1G48000 // AT2G47770 // AT3G02480 // AT5G59220 // AT5G59320 // AT1G52890 // AT5G06760 // AT5G52300 // AT2G18050 // AT4G25000 // AT2G24000 // AT2G42540 // AT5G66400 // AT5G15970 // AT4G37220 // AT3G15500 // AT1G07430 \
GO:0010035	P	response to inorganic substance	20	132	926	28362	1.5e-08	3e-06	// AT3G02480 // AT5G59310 // AT3G50970 // AT2G42540 // AT1G52560 // AT5G59320 // AT5G66400 // AT5G15960 // AT5G15970 // AT5G59220 // AT2G33380 // AT1G48000 // AT3G15500 // AT5G52300 // AT5G12030 // AT1G52890 // AT2G18050 // AT1G22990 // AT5G06760 // AT2G37430 \
GO:0097305	P	response to alcohol	16	132	583	28362	2e-08	3e-06	// AT5G59310 // AT3G50970 // AT2G42540 // AT1G07430 // AT5G59320 // AT5G66400 // AT5G15960 // AT5G15970 // AT5G59220 // AT2G33380 // AT5G13170 // AT2G42530 // AT5G52300 // AT2G47770 // AT1G48000 // AT4G25000 \
GO:0001101	P	response to acid chemical	22	132	1181	28362	3.5e-08	4.5e-06	// AT5G59310 // AT3G50970 // AT2G33380 // AT4G35770 // AT5G15960 // AT5G13170 // AT2G42530 // AT1G48000 // AT2G47770 // AT3G02480 // AT5G59220 // AT5G59320 // AT1G52890 // AT5G06760 // AT5G52300 // AT2G18050 // AT4G25000 // AT2G42540 // AT5G66400 // AT5G15970 // AT3G15500 // AT1G07430 \
GO:0006950	P	response to stress	38	132	3506	28362	4.1e-07	3.4e-05	// AT5G03210 // AT5G59310 // AT3G50970 // AT1G52560 // AT2G43510 // AT3G63360 // AT2G33380 // AT3G05550 // AT4G23515 // AT4G35770 // AT1G16850 // AT5G15960 // AT5G12030 // AT5G13170 // AT1G66100 // AT1G48000 // AT4G10250 // AT2G47770 // AT2G42530 // AT2G29350 // AT3G02480 // AT5G59220 // AT5G36910 // AT1G04370 // AT5G59320 // AT2G47520 // AT3G15500 // AT1G52890 // AT5G06760 // AT5G52300 // AT2G18…
GO:0042221	P	response to chemical	33	132	2853	28362	7.4e-07	5.5e-05	// AT5G59310 // AT3G50970 // AT3G53200 // AT1G52560 // AT2G33380 // AT2G37430 // AT4G35770 // AT5G15960 // AT2G29470 // AT5G12030 // AT5G13170 // AT2G42530 // AT1G48000 // AT2G47770 // AT1G22990 // AT3G02480 // AT5G59220 // AT1G04370 // AT5G59320 // AT2G47520 // AT1G52890 // AT5G06760 // AT5G52300 // AT2G18050 // AT4G25000 // AT1G78340 // AT2G24000 // AT2G42540 // AT5G66400 // AT5G15970 // AT4G37…
GO:0009631	P	cold acclimation	5	132	46	28362	3.9e-06	0.00027	// AT5G66400 // AT2G42530 // AT3G50970 // AT2G42540 // AT5G15960 \
GO:0009719	P	response to endogenous stimulus	23	132	1732	28362	5.6e-06	0.00036	// AT5G59310 // AT3G50970 // AT3G53200 // AT2G33380 // AT2G37430 // AT4G35770 // AT5G15960 // AT5G13170 // AT2G42530 // AT1G48000 // AT2G47770 // AT5G59220 // AT1G04370 // AT5G59320 // AT2G47520 // AT5G52300 // AT4G25000 // AT2G24000 // AT2G42540 // AT5G66400 // AT5G15970 // AT3G15500 // AT1G07430 \
GO:0009266	P	response to temperature stimulus	12	132	559	28362	1.5e-05	0.00088	// AT1G52560 // AT3G50970 // AT2G42540 // AT5G66400 // AT5G15960 // AT5G15970 // AT2G33380 // AT5G06760 // AT2G42530 // AT5G52300 // AT5G12030 // AT4G10250 \
GO:0010033	P	response to organic substance	24	132	2023	28362	2.2e-05	0.0011	// AT5G59310 // AT3G50970 // AT3G53200 // AT2G33380 // AT2G37430 // AT4G35770 // AT5G15960 // AT5G13170 // AT2G42530 // AT1G48000 // AT2G47770 // AT5G59220 // AT1G04370 // AT5G59320 // AT2G47520 // AT5G52300 // AT4G25000 // AT2G24000 // AT2G42540 // AT5G66400 // AT5G15970 // AT4G37220 // AT3G15500 // AT1G07430 \
GO:0010150	P	leaf senescence	6	132	114	28362	2.1e-05	0.0011	// AT5G59220 // AT2G42540 // AT4G18980 // AT5G13170 // AT2G42530 // AT5G52300 \
GO:0010260	P	organ senescence	6	132	114	28362	2.1e-05	0.0011	// AT5G59220 // AT2G42540 // AT4G18980 // AT5G13170 // AT2G42530 // AT5G52300 \
GO:0009725	P	response to hormone	21	132	1631	28362	2.4e-05	0.0011	// AT2G24000 // AT5G59310 // AT3G50970 // AT2G42540 // AT1G07430 // AT1G04370 // AT4G35770 // AT5G66400 // AT5G15960 // AT5G15970 // AT5G59320 // AT5G59220 // AT2G33380 // AT3G15500 // AT5G13170 // AT2G42530 // AT5G52300 // AT2G47520 // AT2G47770 // AT1G48000 // AT4G25000 \
GO:0050896	P	response to stimulus	50	132	6250	28362	2.9e-05	0.0013	// AT5G20240 // AT5G03210 // AT5G59310 // AT3G50970 // AT3G53200 // AT2G43510 // AT4G37990 // AT1G52560 // AT1G66100 // AT3G63360 // AT2G33380 // AT3G05550 // AT1G33910 // AT2G29470 // AT2G37430 // AT4G23515 // AT4G35770 // AT1G16850 // AT5G15960 // AT2G21650 // AT5G12030 // AT5G13170 // AT2G42530 // AT1G48000 // AT4G10250 // AT2G47770 // AT2G29350 // AT3G02480 // AT5G59220 // AT5G36910 // AT1G04…
GO:0010876	P	lipid localization	6	132	199	28362	0.0004	0.016	// AT5G59310 // AT5G59320 // AT5G07550 // AT4G33550 // AT2G37870 // AT4G22490 \
GO:0048513	P	animal organ development	8	132	422	28362	0.00091	0.034	// AT5G20240 // AT5G59220 // AT2G42540 // AT4G18980 // AT5G13170 // AT2G42530 // AT5G52300 // AT3G58190 \
GO:0006869	P	lipid transport	5	132	174	28362	0.0015	0.054	// AT4G33550 // AT5G59310 // AT2G37870 // AT4G22490 // AT5G59320 \
GO:0044767	P	single-organism developmental process	25	132	3131	28362	0.0051	0.18	// AT5G20240 // AT3G15500 // AT2G37430 // AT5G13170 // AT4G35770 // AT2G21650 // AT1G60190 // AT2G42530 // AT3G58190 // AT2G29350 // AT5G59220 // AT2G17850 // AT4G18980 // AT3G19350 // AT1G52690 // AT5G06760 // AT5G52300 // AT3G17520 // AT1G52890 // AT1G10770 // AT2G42540 // AT3G15670 // AT3G48520 // AT1G07430 // AT1G03790 \
GO:0010154	P	fruit development	9	132	702	28362	0.006	0.2	// AT3G15670 // AT3G19350 // AT2G21650 // AT1G52690 // AT5G06760 // AT5G13170 // AT3G48520 // AT3G17520 // AT1G07430 \
GO:0048366	P	leaf development	6	132	356	28362	0.0069	0.22	// AT5G59220 // AT2G42540 // AT4G18980 // AT5G13170 // AT2G42530 // AT5G52300 \
GO:0044699	P	single-organism process	58	132	9448	28362	0.0072	0.22	// AT5G20240 // AT3G28007 // AT5G59310 // AT2G29470 // AT3G53200 // ATMG00070 // AT2G33380 // AT3G15500 // AT4G33550 // ATCG01010 // AT3G21500 // AT4G18980 // AT2G37430 // AT4G23515 // AT2G45570 // AT5G13170 // AT4G35770 // AT5G15960 // AT2G21650 // AT1G60190 // ATCG01040 // AT1G48000 // AT5G37300 // AT4G11910 // AT2G29350 // AT2G37870 // AT5G59220 // AT2G17850 // ATCG01080 // AT1G04370 // AT5G59…
GO:0048731	P	system development	17	132	1929	28362	0.0086	0.25	// AT5G20240 // AT5G59220 // AT3G15670 // AT2G42540 // AT4G18980 // AT2G42530 // AT3G19350 // AT2G21650 // AT1G52690 // AT5G06760 // AT5G13170 // AT3G48520 // AT5G52300 // AT3G17520 // AT1G07430 // AT3G58190 // AT2G37430 \
GO:0048827	P	phyllome development	7	132	508	28362	0.01	0.29	// AT5G59220 // AT2G42540 // AT4G18980 // AT2G42530 // AT5G13170 // AT3G48520 // AT5G52300 \
GO:0006461	P	protein complex assembly	5	132	287	28362	0.012	0.32	// ATCG01040 // AT3G28007 // AT2G42540 // AT2G19900 // AT2G18050 \
GO:0048316	P	seed development	8	132	661	28362	0.013	0.33	// AT3G15670 // AT3G19350 // AT2G21650 // AT1G52690 // AT5G06760 // AT5G13170 // AT3G17520 // AT1G07430 \
GO:0070271	P	protein complex biogenesis	5	132	294	28362	0.013	0.33	// ATCG01040 // AT3G28007 // AT2G42540 // AT2G19900 // AT2G18050 \
GO:0099402	P	plant organ development	10	132	961	28362	0.015	0.38	// AT5G20240 // AT5G59220 // AT2G42540 // AT4G18980 // AT2G42530 // AT5G13170 // AT3G48520 // AT5G52300 // AT3G58190 // AT2G37430 \
GO:0009651	P	response to salt stress	7	132	574	28362	0.019	0.46	// AT5G59310 // AT2G42540 // AT1G16850 // AT2G33380 // AT5G52300 // AT2G47770 // AT1G48000 \
GO:0007275	P	multicellular organism development	21	132	2811	28362	0.021	0.48	// AT5G20240 // AT1G60190 // AT5G59220 // AT3G15670 // AT2G42540 // AT4G18980 // AT2G42530 // AT3G19350 // AT2G21650 // AT1G52890 // AT1G52690 // AT5G06760 // AT5G13170 // AT3G48520 // AT5G52300 // AT3G17520 // AT1G07430 // AT3G58190 // AT3G15500 // AT2G37430 // AT1G03790 \
GO:0071822	P	protein complex subunit organization	5	132	338	28362	0.022	0.49	// ATCG01040 // AT3G28007 // AT2G42540 // AT2G19900 // AT2G18050 \
GO:0032501	P	multicellular organismal process	22	132	3032	28362	0.024	0.53	// AT5G20240 // AT2G37430 // AT5G13170 // AT3G15500 // AT2G21650 // AT1G60190 // AT2G42530 // AT3G58190 // AT5G59220 // AT4G18980 // AT3G19350 // AT1G52690 // AT5G06760 // AT5G52300 // AT3G17520 // AT1G52890 // AT1G10770 // AT2G42540 // AT3G15670 // AT3G48520 // AT1G07430 // AT1G03790 \
GO:0044707	P	single-multicellular organism process	21	132	2875	28362	0.026	0.54	// AT5G20240 // AT1G60190 // AT5G59220 // AT3G15670 // AT2G42540 // AT4G18980 // AT2G42530 // AT3G19350 // AT2G21650 // AT1G52890 // AT1G52690 // AT5G06760 // AT5G13170 // AT3G48520 // AT5G52300 // AT3G17520 // AT1G07430 // AT3G58190 // AT3G15500 // AT2G37430 // AT1G03790 \
GO:0009793	P	embryo development ending in seed dormancy	6	132	478	28362	0.025	0.54	// AT3G15670 // AT2G21650 // AT1G52690 // AT5G06760 // AT5G13170 // AT3G17520 \
GO:0043207	P	response to external biotic stimulus	11	132	1212	28362	0.027	0.54	// AT5G03210 // AT3G50970 // AT2G43510 // AT2G42530 // AT3G63360 // AT4G37990 // AT2G33380 // AT1G33910 // AT3G48520 // AT2G29350 // AT1G33890 \
GO:0051707	P	response to other organism	11	132	1210	28362	0.027	0.54	// AT5G03210 // AT3G50970 // AT2G43510 // AT2G42530 // AT3G63360 // AT4G37990 // AT2G33380 // AT1G33910 // AT3G48520 // AT2G29350 // AT1G33890 \
GO:0009607	P	response to biotic stimulus	11	132	1253	28362	0.033	0.62	// AT5G03210 // AT3G50970 // AT2G43510 // AT2G42530 // AT3G63360 // AT4G37990 // AT2G33380 // AT1G33910 // AT3G48520 // AT2G29350 // AT1G33890 \
GO:0006366	P	transcription from RNA polymerase II promoter	5	132	380	28362	0.034	0.62	// AT5G20240 // AT1G69540 // AT5G55690 // AT3G53200 // AT1G48000 \
GO:0006952	P	defense response	13	132	1566	28362	0.032	0.62	// AT5G03210 // AT3G50970 // AT2G43510 // AT1G04370 // AT2G42530 // AT1G66100 // AT3G63360 // AT4G37990 // AT2G33380 // AT3G48520 // AT5G36910 // AT2G29350 // AT4G23515 \
GO:0009791	P	post-embryonic development	13	132	1576	28362	0.033	0.62	// AT5G20240 // AT1G60190 // AT3G15670 // AT3G19350 // AT2G21650 // AT1G52690 // AT5G06760 // AT5G13170 // AT3G48520 // AT3G17520 // AT1G07430 // AT3G58190 // AT1G03790 \
GO:0048856	P	anatomical structure development	22	132	3146	28362	0.034	0.62	// AT5G20240 // AT2G37430 // AT5G13170 // AT3G15500 // AT2G21650 // AT1G60190 // AT2G42530 // AT3G58190 // AT5G59220 // AT4G18980 // AT3G19350 // AT1G52690 // AT5G06760 // AT5G52300 // AT3G17520 // AT1G52890 // AT1G10770 // AT2G42540 // AT3G15670 // AT3G48520 // AT1G07430 // AT1G03790 \
GO:0051704	P	multi-organism process	13	132	1631	28362	0.042	0.73	// AT5G03210 // AT3G50970 // AT2G43510 // AT2G42530 // AT3G63360 // AT4G37990 // AT2G33380 // AT5G07550 // AT1G33910 // AT3G48520 // AT2G29350 // AT1G33890 // AT1G10770 \
GO:0071396	P	cellular response to lipid	5	132	409	28362	0.044	0.76	// AT5G13170 // AT2G24000 // AT5G59220 // AT5G52300 // AT1G07430 \
GO:0051179	P	localization	18	132	2517	28362	0.045	0.76	// AT3G28007 // AT5G59310 // AT3G21620 // ATCG01080 // AT2G41190 // AT5G59320 // AT1G07430 // AT1G27040 // AT4G33550 // ATCG00440 // AT5G07550 // AT5G13170 // ATCG01040 // ATCG01010 // AT2G47770 // AT1G22990 // AT2G37870 // AT4G22490 \
GO:0044765	P	single-organism transport	9	132	1004	28362	0.046	0.77	// AT5G59310 // AT3G28007 // AT4G33550 // AT5G59320 // AT5G13170 // ATCG01040 // AT1G07430 // AT2G37870 // AT4G22490 \
GO:0065003	P	macromolecular complex assembly	5	132	424	28362	0.05	0.81	// ATCG01040 // AT3G28007 // AT2G42540 // AT2G19900 // AT2G18050 \
GO:0009790	P	embryo development	6	132	571	28362	0.052	0.83	// AT3G15670 // AT2G21650 // AT1G52690 // AT5G06760 // AT5G13170 // AT3G17520 \
GO:0006810	P	transport	17	132	2391	28362	0.053	0.83	// AT5G59310 // AT3G21620 // ATCG01080 // AT2G41190 // AT5G59320 // AT1G07430 // AT1G27040 // AT4G33550 // ATCG00440 // AT3G28007 // AT5G13170 // ATCG01040 // ATCG01010 // AT2G47770 // AT1G22990 // AT2G37870 // AT4G22490 \
GO:0051234	P	establishment of localization	17	132	2406	28362	0.056	0.83	// AT5G59310 // AT3G21620 // ATCG01080 // AT2G41190 // AT5G59320 // AT1G07430 // AT1G27040 // AT4G33550 // ATCG00440 // AT3G28007 // AT5G13170 // ATCG01040 // ATCG01010 // AT2G47770 // AT1G22990 // AT2G37870 // AT4G22490 \
GO:0032870	P	cellular response to hormone stimulus	8	132	879	28362	0.055	0.83	// AT2G24000 // AT5G59220 // AT1G04370 // AT2G47520 // AT5G13170 // AT3G15500 // AT5G52300 // AT1G07430 \
GO:1902578	P	single-organism localization	9	132	1040	28362	0.055	0.83	// AT5G59310 // AT3G28007 // AT4G33550 // AT5G59320 // AT5G13170 // ATCG01040 // AT1G07430 // AT2G37870 // AT4G22490 \
GO:0071495	P	cellular response to endogenous stimulus	8	132	890	28362	0.058	0.84	// AT2G24000 // AT5G59220 // AT1G04370 // AT2G47520 // AT5G13170 // AT3G15500 // AT5G52300 // AT1G07430 \
GO:2000026	P	regulation of multicellular organismal development	5	132	442	28362	0.057	0.84	// AT1G60190 // AT3G19350 // AT1G07430 // AT2G37430 // AT1G03790 \
GO:0048367	P	shoot system development	8	132	896	28362	0.06	0.85	// AT5G20240 // AT5G59220 // AT2G42540 // AT4G18980 // AT2G42530 // AT5G13170 // AT3G48520 // AT5G52300 \
GO:0009416	P	response to light stimulus	7	132	744	28362	0.061	0.85	// AT2G42540 // AT4G35770 // AT1G52560 // AT5G15960 // AT2G21650 // AT5G12030 // AT3G53200 \
GO:0055114	P	oxidation-reduction process	12	132	1566	28362	0.063	0.87	// ATMG00070 // AT1G24470 // ATCG01080 // AT3G48520 // ATCG01010 // AT4G37990 // ATCG00440 // AT2G45570 // ATCG01040 // AT2G33380 // AT2G29350 // AT2G19900 \
GO:0009605	P	response to external stimulus	12	132	1582	28362	0.066	0.9	// AT5G03210 // AT3G50970 // AT2G43510 // AT2G42530 // AT2G21650 // AT3G63360 // AT4G37990 // AT2G33380 // AT1G33910 // AT3G48520 // AT2G29350 // AT1G33890 \
GO:0009314	P	response to radiation	7	132	772	28362	0.071	0.93	// AT2G42540 // AT4G35770 // AT1G52560 // AT5G15960 // AT2G21650 // AT5G12030 // AT3G53200 \
GO:0061458	P	reproductive system development	10	132	1265	28362	0.073	0.93	// AT5G20240 // AT3G15670 // AT3G19350 // AT2G21650 // AT1G52690 // AT5G06760 // AT5G13170 // AT3G48520 // AT3G17520 // AT1G07430 \
GO:0048608	P	reproductive structure development	10	132	1265	28362	0.073	0.93	// AT5G20240 // AT3G15670 // AT3G19350 // AT2G21650 // AT1G52690 // AT5G06760 // AT5G13170 // AT3G48520 // AT3G17520 // AT1G07430 \
GO:0098542	P	defense response to other organism	8	132	936	28362	0.073	0.93	// AT5G03210 // AT3G50970 // AT2G43510 // AT2G42530 // AT3G63360 // AT2G33380 // AT3G48520 // AT2G29350 \
GO:1901701	P	cellular response to oxygen-containing compound	6	132	635	28362	0.078	0.97	// AT2G24000 // AT5G59220 // AT5G13170 // AT3G15500 // AT5G52300 // AT1G07430 \
GO:0071229	P	cellular response to acid chemical	5	132	485	28362	0.078	0.97	// AT5G13170 // AT3G15500 // AT5G59220 // AT5G52300 // AT1G07430 \
GO:0019748	P	secondary metabolic process	5	132	492	28362	0.082	0.99	// AT1G78340 // AT2G45570 // AT1G09500 // AT2G29470 // AT4G37990 \
GO:0051239	P	regulation of multicellular organismal process	5	132	490	28362	0.081	0.99	// AT1G60190 // AT3G19350 // AT1G07430 // AT2G37430 // AT1G03790 \
GO:0044238	P	primary metabolic process	35	132	9890	28362	0.98	1	// AT5G20240 // AT3G53200 // AT2G03130 // AT2G33380 // AT3G21500 // AT3G22830 // AT2G37430 // AT1G27045 // AT2G21650 // AT1G69540 // AT5G55690 // AT1G60190 // AT1G48000 // ATCG00650 // AT2G37870 // AT5G59220 // AT5G37300 // AT1G04370 // AT3G19350 // AT2G47520 // AT3G04330 // AT4G24000 // AT4G11370 // AT2G19150 // AT5G40395 // AT4G25000 // AT2G29380 // AT2G24000 // AT1G52890 // AT5G28510 // AT1G80…
GO:0080090	P	regulation of primary metabolic process	15	132	2889	28362	0.37	1	// AT5G20240 // AT1G27045 // AT3G53200 // AT1G04370 // AT3G19350 // AT2G47520 // AT2G21650 // AT1G69540 // AT5G55690 // AT3G15500 // AT1G48000 // AT1G52890 // AT3G22830 // AT2G37430 // AT1G03790 \
GO:0019222	P	regulation of metabolic process	18	132	3181	28362	0.22	1	// AT5G20240 // AT1G27045 // AT3G53200 // AT4G18980 // AT1G04370 // AT3G19350 // AT2G47520 // AT2G21650 // AT1G69540 // AT1G52890 // AT2G33380 // AT5G55690 // AT3G15500 // AT1G48000 // AT4G11910 // AT3G22830 // AT2G37430 // AT1G03790 \
GO:0034645	P	cellular macromolecule biosynthetic process	18	132	4455	28362	0.78	1	// AT5G20240 // AT1G27045 // ATCG00650 // AT3G53200 // AT2G03130 // AT1G04370 // AT3G19350 // AT2G47520 // AT2G21650 // AT1G69540 // AT5G55690 // AT3G15500 // AT4G24000 // AT1G48000 // AT1G52890 // AT3G22830 // AT2G37430 // AT1G03790 \
GO:0007165	P	signal transduction	11	132	1965	28362	0.31	1	// AT5G20240 // AT2G24000 // AT5G59220 // AT2G42540 // AT1G04370 // AT5G15960 // AT3G15500 // AT5G52300 // AT2G47520 // AT1G07430 // AT4G23515 \
GO:1901362	P	organic cyclic compound biosynthetic process	16	132	3174	28362	0.41	1	// AT5G20240 // AT1G27045 // AT3G53200 // AT1G04370 // AT2G47520 // AT2G21650 // AT1G69540 // AT4G37990 // AT5G55690 // AT3G15500 // AT1G48000 // AT1G52890 // AT1G09500 // AT3G22830 // AT2G37430 // AT1G03790 \
GO:0071840	P	cellular component organization or biogenesis	9	132	2812	28362	0.92	1	// AT5G59220 // AT2G42540 // AT3G28007 // ATCG01040 // AT4G24000 // AT2G19150 // AT2G18050 // AT2G19900 // AT1G10770 \
GO:0009755	P	hormone-mediated signaling pathway	7	132	821	28362	0.091	1	// AT2G24000 // AT5G59220 // AT1G04370 // AT2G47520 // AT3G15500 // AT5G52300 // AT1G07430 \
GO:0051716	P	cellular response to stimulus	15	132	2856	28362	0.35	1	// AT5G20240 // AT2G24000 // AT5G59220 // AT2G42540 // AT1G04370 // AT5G15960 // AT3G27630 // AT4G37990 // AT5G13170 // AT3G15500 // AT5G52300 // AT2G47520 // AT1G07430 // AT2G37430 // AT4G23515 \
GO:0044711	P	single-organism biosynthetic process	7	132	1735	28362	0.7	1	// AT5G37300 // AT4G37990 // AT2G33380 // AT2G45570 // AT4G24000 // AT3G21500 // AT1G09500 \
GO:0000003	P	reproduction	12	132	1721	28362	0.11	1	// AT5G20240 // AT3G15670 // AT3G19350 // AT2G21650 // AT1G52690 // AT5G06760 // AT5G13170 // AT3G48520 // AT3G17520 // AT1G07430 // AT5G07550 // AT1G10770 \
GO:0010467	P	gene expression	19	132	4747	28362	0.8	1	// AT5G20240 // AT1G27045 // ATCG00650 // AT3G53200 // AT2G03130 // AT1G04370 // AT3G19350 // AT2G47520 // AT2G21650 // AT1G69540 // AT1G52890 // AT5G55690 // AT3G15500 // AT1G48000 // AT5G40395 // AT3G22830 // AT2G37430 // AT1G03790 // AT4G18980 \
GO:0033036	P	macromolecule localization	6	132	996	28362	0.32	1	// AT5G59310 // AT5G59320 // AT5G07550 // AT4G33550 // AT2G37870 // AT4G22490 \
GO:0060255	P	regulation of macromolecule metabolic process	16	132	2998	28362	0.32	1	// AT5G20240 // AT1G27045 // AT3G53200 // AT4G18980 // AT1G04370 // AT3G19350 // AT2G47520 // AT2G21650 // AT1G69540 // AT5G55690 // AT3G15500 // AT1G48000 // AT1G52890 // AT3G22830 // AT2G37430 // AT1G03790 \
GO:0050832	P	defense response to fungus	5	132	504	28362	0.088	1	// AT2G43510 // AT2G42530 // AT3G50970 // AT3G63360 // AT2G33380 \
GO:0003006	P	developmental process involved in reproduction	11	132	1496	28362	0.091	1	// AT5G20240 // AT3G15670 // AT3G19350 // AT2G21650 // AT1G52690 // AT5G06760 // AT5G13170 // AT3G48520 // AT3G17520 // AT1G07430 // AT1G10770 \
GO:0023052	P	signaling	11	132	1997	28362	0.33	1	// AT5G20240 // AT2G24000 // AT5G59220 // AT2G42540 // AT1G04370 // AT5G15960 // AT3G15500 // AT5G52300 // AT2G47520 // AT1G07430 // AT4G23515 \
GO:2001141	P	regulation of RNA biosynthetic process	14	132	2445	28362	0.25	1	// AT5G20240 // AT1G27045 // AT3G53200 // AT1G04370 // AT2G47520 // AT2G21650 // AT1G69540 // AT5G55690 // AT3G15500 // AT1G48000 // AT1G52890 // AT3G22830 // AT2G37430 // AT1G03790 \
GO:1901564	P	organonitrogen compound metabolic process	6	132	2569	28362	0.98	1	// AT2G03130 // AT3G19350 // ATCG01010 // AT2G47770 // AT4G11910 // ATCG00650 \
GO:0044700	P	single organism signaling	11	132	1995	28362	0.33	1	// AT5G20240 // AT2G24000 // AT5G59220 // AT2G42540 // AT1G04370 // AT5G15960 // AT3G15500 // AT5G52300 // AT2G47520 // AT1G07430 // AT4G23515 \
GO:0044702	P	single organism reproductive process	11	132	1544	28362	0.11	1	// AT5G20240 // AT3G15670 // AT3G19350 // AT2G21650 // AT1G52690 // AT5G06760 // AT5G13170 // AT3G48520 // AT3G17520 // AT1G07430 // AT1G10770 \
GO:0019538	P	protein metabolic process	12	132	4289	28362	0.98	1	// AT5G20240 // AT2G24000 // AT5G59220 // AT2G03130 // AT3G19350 // AT1G60190 // AT3G04330 // AT4G11370 // AT1G07430 // ATCG00650 // AT2G37870 // AT2G29380 \
GO:0007154	P	cell communication	11	132	2223	28362	0.46	1	// AT5G20240 // AT2G24000 // AT5G59220 // AT2G42540 // AT1G04370 // AT5G15960 // AT3G15500 // AT5G52300 // AT2G47520 // AT1G07430 // AT4G23515 \
GO:0019438	P	aromatic compound biosynthetic process	16	132	3058	28362	0.35	1	// AT5G20240 // AT1G27045 // AT3G53200 // AT1G04370 // AT2G47520 // AT2G21650 // AT1G69540 // AT4G37990 // AT5G55690 // AT3G15500 // AT1G48000 // AT1G52890 // AT1G09500 // AT3G22830 // AT2G37430 // AT1G03790 \
GO:0022607	P	cellular component assembly	5	132	586	28362	0.14	1	// ATCG01040 // AT3G28007 // AT2G42540 // AT2G19900 // AT2G18050 \
GO:0008152	P	metabolic process	51	132	12035	28362	0.83	1	// AT5G20240 // AT2G29470 // AT3G53200 // AT2G03130 // AT2G33380 // ATCG01010 // AT3G21500 // AT4G18980 // AT3G22830 // AT2G37430 // AT2G45570 // ATMG00070 // AT1G27045 // AT3G15500 // AT2G21650 // AT1G69540 // AT5G55690 // AT1G60190 // ATCG01040 // AT1G48000 // AT5G37300 // AT2G47770 // AT4G11910 // AT2G29350 // ATCG00650 // AT2G37870 // AT5G59220 // ATCG01080 // AT1G04370 // AT3G19350 // AT2G47…
GO:0006807	P	nitrogen compound metabolic process	21	132	6241	28362	0.97	1	// AT5G20240 // AT1G27045 // ATCG00650 // AT3G53200 // AT2G03130 // AT1G04370 // AT3G19350 // AT2G47520 // AT2G21650 // AT1G69540 // AT1G52890 // ATCG01010 // AT5G55690 // AT3G15500 // AT1G48000 // AT5G40395 // AT2G47770 // AT4G11910 // AT3G22830 // AT2G37430 // AT1G03790 \
GO:0050789	P	regulation of biological process	26	132	5306	28362	0.42	1	// AT5G20240 // AT3G53200 // AT2G33380 // AT3G22830 // AT2G37430 // AT4G23515 // AT1G27045 // AT5G15960 // AT2G21650 // AT1G69540 // AT5G55690 // AT1G60190 // AT1G48000 // AT4G11910 // AT5G59220 // AT4G18980 // AT1G04370 // AT3G19350 // AT2G47520 // AT5G52300 // AT1G52890 // AT2G24000 // AT2G42540 // AT3G15500 // AT1G07430 // AT1G03790 \
GO:0097659	P	nucleic acid-templated transcription	14	132	2561	28362	0.31	1	// AT5G20240 // AT1G27045 // AT3G53200 // AT1G04370 // AT2G47520 // AT2G21650 // AT1G69540 // AT5G55690 // AT3G15500 // AT1G48000 // AT1G52890 // AT3G22830 // AT2G37430 // AT1G03790 \
GO:0044267	P	cellular protein metabolic process	10	132	3841	28362	0.99	1	// AT5G20240 // AT2G24000 // AT5G59220 // AT2G03130 // AT3G19350 // AT1G60190 // AT4G11370 // AT1G07430 // ATCG00650 // AT2G29380 \
GO:0044260	P	cellular macromolecule metabolic process	25	132	7410	28362	0.98	1	// AT5G20240 // AT3G53200 // AT2G03130 // AT3G22830 // AT2G37430 // AT1G27045 // AT2G21650 // AT1G69540 // AT5G55690 // AT1G60190 // AT1G48000 // ATCG00650 // AT5G59220 // AT1G04370 // AT3G19350 // AT2G47520 // AT4G24000 // AT4G11370 // AT5G40395 // AT2G29380 // AT2G24000 // AT1G52890 // AT3G15500 // AT1G07430 // AT1G03790 \
GO:0046483	P	heterocycle metabolic process	18	132	4433	28362	0.77	1	// AT5G20240 // AT1G27045 // AT3G53200 // AT1G04370 // AT2G47520 // AT2G21650 // AT1G69540 // AT1G52890 // ATCG01010 // AT5G55690 // AT3G15500 // AT1G48000 // AT5G40395 // AT2G47770 // AT4G11910 // AT3G22830 // AT2G37430 // AT1G03790 \
GO:0016043	P	cellular component organization	9	132	2456	28362	0.82	1	// AT5G59220 // AT2G42540 // AT3G28007 // ATCG01040 // AT4G24000 // AT2G19150 // AT2G18050 // AT2G19900 // AT1G10770 \
GO:0065007	P	biological regulation	30	132	6062	28362	0.39	1	// AT5G20240 // AT3G53200 // AT3G63360 // AT2G33380 // AT3G22830 // AT2G37430 // AT4G23515 // AT1G27045 // AT5G15960 // AT2G21650 // AT1G69540 // AT5G55690 // AT1G60190 // AT1G48000 // AT4G11910 // AT1G22990 // AT5G59220 // AT4G18980 // AT1G04370 // AT3G19350 // AT2G47520 // AT1G52890 // AT5G07550 // AT5G52300 // AT2G43510 // AT2G24000 // AT2G42540 // AT3G15500 // AT1G07430 // AT1G03790 \
GO:1901360	P	organic cyclic compound metabolic process	20	132	4700	28362	0.7	1	// AT5G20240 // AT1G27045 // AT3G53200 // AT1G04370 // AT2G47520 // AT1G52890 // AT2G21650 // AT1G69540 // AT4G37990 // ATCG01010 // AT5G55690 // AT3G15500 // AT1G48000 // AT5G40395 // AT2G47770 // AT4G11910 // AT1G09500 // AT3G22830 // AT2G37430 // AT1G03790 \
GO:0065008	P	regulation of biological quality	5	132	1255	28362	0.7	1	// AT3G63360 // AT1G22990 // AT2G42540 // AT2G43510 // AT5G07550 \
GO:0018130	P	heterocycle biosynthetic process	14	132	2957	28362	0.51	1	// AT5G20240 // AT1G27045 // AT3G53200 // AT1G04370 // AT2G47520 // AT2G21650 // AT1G69540 // AT5G55690 // AT3G15500 // AT1G48000 // AT1G52890 // AT3G22830 // AT2G37430 // AT1G03790 \
GO:0050793	P	regulation of developmental process	5	132	627	28362	0.17	1	// AT1G60190 // AT3G19350 // AT1G07430 // AT2G37430 // AT1G03790 \
GO:0009889	P	regulation of biosynthetic process	15	132	2752	28362	0.3	1	// AT5G20240 // AT1G27045 // AT3G53200 // AT1G04370 // AT3G19350 // AT2G47520 // AT2G21650 // AT1G69540 // AT5G55690 // AT3G15500 // AT1G48000 // AT1G52890 // AT3G22830 // AT2G37430 // AT1G03790 \
GO:0044710	P	single-organism metabolic process	21	132	3970	28362	0.3	1	// AT1G78340 // AT5G20240 // AT1G24470 // ATCG01080 // AT3G48520 // AT2G19900 // ATCG01010 // AT2G29470 // ATMG00070 // AT2G33380 // AT4G37990 // AT2G45570 // ATCG01040 // AT4G24000 // ATCG00440 // AT3G21500 // AT4G11910 // AT1G09500 // AT5G28510 // AT2G29350 // AT5G37300 \
GO:0050794	P	regulation of cellular process	24	132	4857	28362	0.41	1	// AT5G20240 // AT3G53200 // AT2G33380 // AT3G22830 // AT2G37430 // AT4G23515 // AT1G27045 // AT5G15960 // AT2G21650 // AT1G69540 // AT5G55690 // AT1G48000 // AT4G11910 // AT5G59220 // AT1G04370 // AT3G19350 // AT2G47520 // AT5G52300 // AT1G52890 // AT2G24000 // AT2G42540 // AT3G15500 // AT1G07430 // AT1G03790 \
GO:0043412	P	macromolecule modification	5	132	2532	28362	0.99	1	// AT1G60190 // AT5G20240 // AT5G59220 // AT1G07430 // AT2G29380 \
GO:0036211	P	protein modification process	5	132	2126	28362	0.97	1	// AT1G60190 // AT5G20240 // AT5G59220 // AT1G07430 // AT2G29380 \
GO:0034654	P	nucleobase-containing compound biosynthetic process	14	132	2781	28362	0.42	1	// AT5G20240 // AT1G27045 // AT3G53200 // AT1G04370 // AT2G47520 // AT2G21650 // AT1G69540 // AT5G55690 // AT3G15500 // AT1G48000 // AT1G52890 // AT3G22830 // AT2G37430 // AT1G03790 \
GO:0016070	P	RNA metabolic process	15	132	3403	28362	0.63	1	// AT5G20240 // AT1G27045 // AT3G53200 // AT1G04370 // AT2G47520 // AT2G21650 // AT1G69540 // AT1G52890 // AT5G55690 // AT3G15500 // AT1G48000 // AT5G40395 // AT3G22830 // AT2G37430 // AT1G03790 \
GO:0044271	P	cellular nitrogen compound biosynthetic process	17	132	4436	28362	0.84	1	// AT5G20240 // AT1G27045 // ATCG00650 // AT3G53200 // AT2G03130 // AT1G04370 // AT3G19350 // AT2G47520 // AT2G21650 // AT1G69540 // AT5G55690 // AT3G15500 // AT1G48000 // AT1G52890 // AT3G22830 // AT2G37430 // AT1G03790 \
GO:0006351	P	transcription, DNA-templated	14	132	2559	28362	0.3	1	// AT5G20240 // AT1G27045 // AT3G53200 // AT1G04370 // AT2G47520 // AT2G21650 // AT1G69540 // AT5G55690 // AT3G15500 // AT1G48000 // AT1G52890 // AT3G22830 // AT2G37430 // AT1G03790 \
GO:0032774	P	RNA biosynthetic process	14	132	2566	28362	0.31	1	// AT5G20240 // AT1G27045 // AT3G53200 // AT1G04370 // AT2G47520 // AT2G21650 // AT1G69540 // AT5G55690 // AT3G15500 // AT1G48000 // AT1G52890 // AT3G22830 // AT2G37430 // AT1G03790 \
GO:0044248	P	cellular catabolic process	5	132	1024	28362	0.52	1	// AT1G78340 // AT4G11910 // AT2G29470 // AT4G11370 // AT2G24000 \
GO:0044249	P	cellular biosynthetic process	23	132	5870	28362	0.85	1	// AT5G20240 // AT3G53200 // AT2G03130 // AT2G33380 // AT3G21500 // AT3G22830 // AT2G37430 // AT1G27045 // AT2G21650 // AT1G69540 // AT5G55690 // AT1G48000 // ATCG00650 // AT5G37300 // AT1G04370 // AT3G19350 // AT2G47520 // AT4G24000 // AT1G52890 // AT4G37990 // AT3G15500 // AT1G09500 // AT1G03790 \
GO:0034641	P	cellular nitrogen compound metabolic process	20	132	5805	28362	0.95	1	// AT5G20240 // AT1G27045 // ATCG00650 // AT3G53200 // AT2G03130 // AT1G04370 // AT3G19350 // AT2G47520 // AT2G21650 // AT1G69540 // AT1G52890 // ATCG01010 // AT5G55690 // AT3G15500 // AT1G48000 // AT5G40395 // AT4G11910 // AT3G22830 // AT2G37430 // AT1G03790 \
GO:0070887	P	cellular response to chemical stimulus	9	132	1176	28362	0.1	1	// AT2G24000 // AT5G59220 // AT1G04370 // AT2G47520 // AT5G13170 // AT3G15500 // AT5G52300 // AT1G07430 // AT2G37430 \
GO:0006139	P	nucleobase-containing compound metabolic process	16	132	4178	28362	0.83	1	// AT5G20240 // AT1G27045 // AT3G53200 // AT1G04370 // AT2G47520 // AT2G21650 // AT1G69540 // AT1G52890 // ATCG01010 // AT5G55690 // AT3G15500 // AT1G48000 // AT5G40395 // AT3G22830 // AT2G37430 // AT1G03790 \
GO:0006508	P	proteolysis	5	132	907	28362	0.42	1	// AT3G04330 // AT2G24000 // AT2G37870 // AT4G11370 // AT2G03130 \
GO:0009987	P	cellular process	54	132	12771	28362	0.85	1	// AT5G20240 // AT5G03210 // AT2G29470 // AT3G53200 // AT2G03130 // AT2G33380 // ATCG01010 // AT3G21500 // AT5G40395 // AT3G22830 // AT2G37430 // AT4G23515 // AT5G37300 // AT5G13170 // AT1G27045 // AT3G15500 // AT5G15960 // AT2G21650 // AT1G69540 // AT5G12030 // AT5G55690 // AT1G60190 // ATCG01040 // AT1G48000 // AT2G47770 // AT4G11910 // AT1G22990 // ATCG00650 // AT5G59220 // ATCG01080 // AT1G04…
GO:1903506	P	regulation of nucleic acid-templated transcription	14	132	2445	28362	0.25	1	// AT5G20240 // AT1G27045 // AT3G53200 // AT1G04370 // AT2G47520 // AT2G21650 // AT1G69540 // AT5G55690 // AT3G15500 // AT1G48000 // AT1G52890 // AT3G22830 // AT2G37430 // AT1G03790 \
GO:0009058	P	biosynthetic process	24	132	6255	28362	0.88	1	// AT5G20240 // AT3G53200 // AT2G03130 // AT2G33380 // AT3G21500 // AT3G22830 // AT2G37430 // AT1G27045 // AT2G21650 // AT1G69540 // AT5G55690 // AT2G45570 // AT1G48000 // ATCG00650 // AT5G37300 // AT1G04370 // AT3G19350 // AT2G47520 // AT4G24000 // AT1G52890 // AT4G37990 // AT3G15500 // AT1G09500 // AT1G03790 \
GO:0051252	P	regulation of RNA metabolic process	14	132	2474	28362	0.26	1	// AT5G20240 // AT1G27045 // AT3G53200 // AT1G04370 // AT2G47520 // AT2G21650 // AT1G69540 // AT5G55690 // AT3G15500 // AT1G48000 // AT1G52890 // AT3G22830 // AT2G37430 // AT1G03790 \
GO:0043170	P	macromolecule metabolic process	29	132	8111	28362	0.97	1	// AT5G20240 // AT3G53200 // AT2G03130 // AT3G22830 // AT2G37430 // AT1G27045 // AT2G21650 // AT1G69540 // AT5G55690 // AT1G60190 // AT1G48000 // ATCG00650 // AT2G37870 // AT5G59220 // AT4G18980 // AT1G04370 // AT3G19350 // AT2G47520 // AT3G04330 // AT4G24000 // AT4G11370 // AT2G19150 // AT5G40395 // AT2G29380 // AT2G24000 // AT1G52890 // AT3G15500 // AT1G07430 // AT1G03790 \
GO:0043933	P	macromolecular complex subunit organization	5	132	745	28362	0.27	1	// ATCG01040 // AT3G28007 // AT2G42540 // AT2G19900 // AT2G18050 \
GO:0031326	P	regulation of cellular biosynthetic process	15	132	2734	28362	0.29	1	// AT5G20240 // AT1G27045 // AT3G53200 // AT1G04370 // AT3G19350 // AT2G47520 // AT2G21650 // AT1G69540 // AT5G55690 // AT3G15500 // AT1G48000 // AT1G52890 // AT3G22830 // AT2G37430 // AT1G03790 \
GO:0031323	P	regulation of cellular metabolic process	17	132	2980	28362	0.22	1	// AT5G20240 // AT1G27045 // AT3G53200 // AT1G04370 // AT3G19350 // AT2G47520 // AT2G21650 // AT1G69540 // AT1G52890 // AT2G33380 // AT5G55690 // AT3G15500 // AT1G48000 // AT4G11910 // AT3G22830 // AT2G37430 // AT1G03790 \
GO:0090304	P	nucleic acid metabolic process	15	132	3768	28362	0.78	1	// AT5G20240 // AT1G27045 // AT3G53200 // AT1G04370 // AT2G47520 // AT2G21650 // AT1G69540 // AT1G52890 // AT5G55690 // AT3G15500 // AT1G48000 // AT5G40395 // AT3G22830 // AT2G37430 // AT1G03790 \
GO:0006355	P	regulation of transcription, DNA-templated	14	132	2443	28362	0.25	1	// AT5G20240 // AT1G27045 // AT3G53200 // AT1G04370 // AT2G47520 // AT2G21650 // AT1G69540 // AT5G55690 // AT3G15500 // AT1G48000 // AT1G52890 // AT3G22830 // AT2G37430 // AT1G03790 \
GO:2000112	P	regulation of cellular macromolecule biosynthetic process	15	132	2657	28362	0.25	1	// AT5G20240 // AT1G27045 // AT3G53200 // AT1G04370 // AT3G19350 // AT2G47520 // AT2G21650 // AT1G69540 // AT5G55690 // AT3G15500 // AT1G48000 // AT1G52890 // AT3G22830 // AT2G37430 // AT1G03790 \
GO:0071704	P	organic substance metabolic process	42	132	10672	28362	0.93	1	// AT5G20240 // AT3G53200 // AT2G03130 // AT2G33380 // AT3G21500 // AT3G22830 // AT2G37430 // AT4G18980 // AT1G27045 // AT3G15500 // AT2G21650 // AT1G69540 // AT5G55690 // AT1G60190 // AT1G48000 // AT2G47770 // AT4G11910 // ATCG00650 // AT2G37870 // AT5G59220 // AT5G37300 // AT1G04370 // AT3G19350 // AT2G47520 // AT3G04330 // AT4G24000 // AT4G11370 // AT2G19150 // AT5G40395 // AT4G25000 // AT2G29…
GO:0071310	P	cellular response to organic substance	8	132	1023	28362	0.11	1	// AT2G24000 // AT5G59220 // AT1G04370 // AT2G47520 // AT5G13170 // AT3G15500 // AT5G52300 // AT1G07430 \
GO:0010556	P	regulation of macromolecule biosynthetic process	15	132	2666	28362	0.26	1	// AT5G20240 // AT1G27045 // AT3G53200 // AT1G04370 // AT3G19350 // AT2G47520 // AT2G21650 // AT1G69540 // AT5G55690 // AT3G15500 // AT1G48000 // AT1G52890 // AT3G22830 // AT2G37430 // AT1G03790 \
GO:0071702	P	organic substance transport	9	132	1234	28362	0.12	1	// AT5G59310 // AT3G28007 // AT2G41190 // AT4G33550 // AT5G59320 // AT5G13170 // ATCG01040 // AT2G37870 // AT4G22490 \
GO:0010468	P	regulation of gene expression	16	132	2814	28362	0.24	1	// AT5G20240 // AT1G27045 // AT3G53200 // AT4G18980 // AT1G04370 // AT3G19350 // AT2G47520 // AT2G21650 // AT1G69540 // AT5G55690 // AT3G15500 // AT1G48000 // AT1G52890 // AT3G22830 // AT2G37430 // AT1G03790 \
GO:1901576	P	organic substance biosynthetic process	23	132	5913	28362	0.86	1	// AT5G20240 // AT3G53200 // AT2G03130 // AT2G33380 // AT3G21500 // AT3G22830 // AT2G37430 // AT1G27045 // AT2G21650 // AT1G69540 // AT5G55690 // AT1G48000 // ATCG00650 // AT5G37300 // AT1G04370 // AT3G19350 // AT2G47520 // AT4G24000 // AT1G52890 // AT4G37990 // AT3G15500 // AT1G09500 // AT1G03790 \
GO:0019219	P	regulation of nucleobase-containing compound metabolic process	14	132	2529	28362	0.29	1	// AT5G20240 // AT1G27045 // AT3G53200 // AT1G04370 // AT2G47520 // AT2G21650 // AT1G69540 // AT5G55690 // AT3G15500 // AT1G48000 // AT1G52890 // AT3G22830 // AT2G37430 // AT1G03790 \
GO:0006725	P	cellular aromatic compound metabolic process	20	132	4588	28362	0.66	1	// AT5G20240 // AT1G27045 // AT3G53200 // AT1G04370 // AT2G47520 // AT1G52890 // AT2G21650 // AT1G69540 // AT4G37990 // ATCG01010 // AT5G55690 // AT3G15500 // AT1G48000 // AT5G40395 // AT2G47770 // AT4G11910 // AT1G09500 // AT3G22830 // AT2G37430 // AT1G03790 \
GO:0006464	P	cellular protein modification process	5	132	2126	28362	0.97	1	// AT1G60190 // AT5G20240 // AT5G59220 // AT1G07430 // AT2G29380 \
GO:0022414	P	reproductive process	12	132	1715	28362	0.1	1	// AT5G20240 // AT3G15670 // AT3G19350 // AT2G21650 // AT1G52690 // AT5G06760 // AT5G13170 // AT3G48520 // AT3G17520 // AT1G07430 // AT5G07550 // AT1G10770 \
GO:0009059	P	macromolecule biosynthetic process	18	132	4511	28362	0.79	1	// AT5G20240 // AT1G27045 // ATCG00650 // AT3G53200 // AT2G03130 // AT1G04370 // AT3G19350 // AT2G47520 // AT2G21650 // AT1G69540 // AT5G55690 // AT3G15500 // AT4G24000 // AT1G48000 // AT1G52890 // AT3G22830 // AT2G37430 // AT1G03790 \
GO:0044763	P	single-organism cellular process	29	132	6591	28362	0.67	1	// AT5G20240 // AT3G53200 // AT2G33380 // AT3G21500 // AT4G23515 // ATMG00070 // AT3G15500 // AT5G15960 // AT2G29470 // AT1G48000 // AT4G11910 // AT1G22990 // AT5G59220 // AT5G37300 // AT1G04370 // AT2G47520 // AT4G24000 // AT5G52300 // AT1G10770 // AT1G78340 // AT2G24000 // AT2G42540 // AT3G27630 // AT4G37990 // ATCG01010 // AT3G48520 // AT1G07430 // AT1G09500 // AT2G19900 \
GO:0051171	P	regulation of nitrogen compound metabolic process	16	132	2739	28362	0.21	1	// AT5G20240 // AT1G27045 // AT3G53200 // AT1G04370 // AT3G19350 // AT2G47520 // AT2G21650 // AT1G69540 // AT1G52890 // AT5G55690 // AT3G15500 // AT1G48000 // AT4G11910 // AT3G22830 // AT2G37430 // AT1G03790 \
GO:0009056	P	catabolic process	6	132	1430	28362	0.66	1	// AT1G78340 // AT2G24000 // AT2G29470 // AT4G11370 // AT2G19150 // AT4G11910 \
GO:0005975	P	carbohydrate metabolic process	5	132	1144	28362	0.62	1	// AT4G25000 // AT4G24000 // AT5G28510 // AT2G19150 // AT1G80160 \
GO:0009620	P	response to fungus	5	132	573	28362	0.13	1	// AT2G43510 // AT2G42530 // AT3G50970 // AT3G63360 // AT2G33380 \
GO:0044237	P	cellular metabolic process	40	132	9879	28362	0.88	1	// AT5G20240 // AT2G21650 // AT3G53200 // AT2G03130 // AT2G33380 // ATCG01010 // AT3G21500 // AT3G22830 // AT2G37430 // AT5G37300 // ATMG00070 // AT1G27045 // AT3G15500 // AT2G29470 // AT1G69540 // AT5G55690 // AT1G60190 // AT1G48000 // AT2G47770 // AT4G11910 // ATCG00650 // AT5G59220 // ATCG01080 // AT1G04370 // AT3G19350 // AT2G47520 // AT4G24000 // AT4G11370 // AT5G40395 // AT2G29380 // AT1G78…
GO:0006796	P	phosphate-containing compound metabolic process	5	132	1735	28362	0.91	1	// AT5G20240 // AT1G07430 // AT5G59220 // AT2G29380 // ATCG01010 \
GO:0044085	P	cellular component biogenesis	6	132	1095	28362	0.4	1	// AT2G42540 // AT3G28007 // ATCG01040 // AT4G24000 // AT2G18050 // AT2G19900 \
GO:0006793	P	phosphorus metabolic process	5	132	1751	28362	0.92	1	// AT5G20240 // AT1G07430 // AT5G59220 // AT2G29380 // ATCG01010 \
GO:0008289	F	lipid binding	8	132	317	28362	0.00014	0.015	// AT5G59310 // AT2G42540 // AT5G59320 // AT5G07550 // AT4G33550 // AT2G42530 // AT2G37870 // AT4G22490 \
GO:0016651	F	oxidoreductase activity, acting on NAD(P)H	5	132	127	28362	0.00038	0.02	// ATMG00070 // ATCG01010 // AT2G19900 // ATCG01080 // ATCG00440 \
GO:0016614	F	oxidoreductase activity, acting on CH-OH group of donors	5	132	214	28362	0.0036	0.13	// AT1G09500 // AT1G24470 // AT2G19900 // AT2G29350 // AT4G37990 \
GO:0016491	F	oxidoreductase activity	14	132	1547	28362	0.014	0.36	// ATMG00070 // AT3G21620 // ATCG01080 // ATCG01010 // AT3G14630 // AT4G37990 // ATCG00440 // AT2G45570 // AT3G48520 // AT1G24470 // AT2G33380 // AT1G09500 // AT2G19900 // AT2G29350 \
GO:0001071	F	nucleic acid binding transcription factor activity	14	132	1730	28362	0.032	0.55	// AT5G20240 // AT1G27045 // AT3G53200 // AT1G04370 // AT2G47520 // AT2G21650 // AT1G69540 // AT5G55690 // AT3G15500 // AT1G48000 // AT1G52890 // AT3G22830 // AT2G37430 // AT1G03790 \
GO:0003700	F	transcription factor activity, sequence-specific DNA binding	14	132	1729	28362	0.031	0.55	// AT5G20240 // AT1G27045 // AT3G53200 // AT1G04370 // AT2G47520 // AT2G21650 // AT1G69540 // AT5G55690 // AT3G15500 // AT1G48000 // AT1G52890 // AT3G22830 // AT2G37430 // AT1G03790 \
GO:0044212	F	transcription regulatory region DNA binding	5	132	452	28362	0.062	0.66	// AT5G20240 // AT1G69540 // AT5G55690 // AT3G53200 // AT1G48000 \
GO:0001067	F	regulatory region nucleic acid binding	5	132	455	28362	0.063	0.66	// AT5G20240 // AT1G69540 // AT5G55690 // AT3G53200 // AT1G48000 \
GO:0048037	F	cofactor binding	5	132	451	28362	0.061	0.66	// ATCG01010 // AT1G09500 // AT2G19900 // ATCG01080 // ATCG00440 \
GO:0000975	F	regulatory region DNA binding	5	132	455	28362	0.063	0.66	// AT5G20240 // AT1G69540 // AT5G55690 // AT3G53200 // AT1G48000 \
GO:0043565	F	sequence-specific DNA binding	7	132	825	28362	0.092	0.88	// AT5G20240 // AT1G27045 // AT3G53200 // AT1G69540 // AT5G55690 // AT1G48000 // AT3G22830 \
GO:0043169	F	cation binding	17	132	3678	28362	0.55	1	// ATMG00070 // AT5G59220 // AT1G07430 // AT2G19900 // AT5G19470 // AT4G37990 // AT2G33380 // AT2G29380 // AT2G45570 // AT3G48520 // AT3G51325 // AT4G11370 // AT1G76640 // AT4G25000 // AT1G22990 // AT2G37430 // AT1G03790 \
GO:1901363	F	heterocyclic compound binding	26	132	7718	28362	0.98	1	// AT5G20240 // AT3G53200 // AT1G33910 // AT3G22830 // AT2G37430 // AT1G27045 // AT3G15500 // AT2G21650 // AT1G69540 // AT5G55690 // AT2G45570 // ATCG01040 // AT1G12805 // AT1G48000 // AT2G47770 // ATCG00650 // AT1G04370 // AT3G19350 // AT2G47520 // AT2G18050 // AT1G52890 // AT1G33890 // AT3G48520 // AT3G51325 // AT2G19900 // AT1G03790 \
GO:0016740	F	transferase activity	11	132	3791	28362	0.97	1	// AT1G78340 // AT5G37300 // AT2G29470 // AT1G60190 // AT3G22560 // AT4G24000 // AT1G34060 // AT3G21500 // AT1G73810 // AT5G39720 // AT4G11370 \
GO:0008270	F	zinc ion binding	5	132	1297	28362	0.73	1	// AT3G51325 // ATMG00070 // AT2G37430 // AT4G11370 // AT4G37990 \
GO:0005488	F	binding	53	132	12081	28362	0.74	1	// AT5G20240 // AT5G59310 // AT3G53200 // AT3G14630 // AT2G33380 // AT3G15500 // AT1G33910 // AT4G33550 // ATCG01010 // AT3G22830 // AT2G37430 // AT2G45570 // ATMG00070 // AT1G27045 // ATCG01040 // AT2G21650 // AT1G69540 // AT5G12030 // AT5G55690 // AT5G13170 // AT2G42530 // AT1G12805 // AT1G48000 // AT1G76640 // AT2G47770 // AT1G22990 // ATCG00650 // AT2G37870 // AT5G59220 // ATCG01080 // AT1G04…
GO:0003676	F	nucleic acid binding	18	132	4558	28362	0.81	1	// AT5G20240 // AT1G27045 // ATCG00650 // AT3G53200 // AT1G04370 // AT3G19350 // AT2G47520 // AT2G21650 // AT1G69540 // AT3G51325 // AT1G52890 // AT5G55690 // AT3G15500 // AT1G48000 // AT2G18050 // AT3G22830 // AT2G37430 // AT1G03790 \
GO:0003677	F	DNA binding	14	132	2417	28362	0.24	1	// AT5G20240 // AT1G27045 // AT3G53200 // AT1G04370 // AT2G47520 // AT2G21650 // AT1G69540 // AT1G52890 // AT5G55690 // AT3G15500 // AT1G48000 // AT2G18050 // AT3G22830 // AT1G03790 \
GO:0016787	F	hydrolase activity	11	132	3279	28362	0.91	1	// AT2G24000 // AT5G59220 // AT2G03130 // AT5G28510 // AT5G19470 // AT3G04330 // AT2G19150 // AT1G07430 // AT4G25000 // AT2G29380 // AT2G37870 \
GO:0003824	F	catalytic activity	37	132	9101	28362	0.86	1	// AT2G03130 // AT2G19150 // AT2G33380 // AT1G34060 // AT3G21500 // AT2G45570 // ATMG00070 // AT2G29470 // AT3G14630 // AT1G60190 // AT5G37300 // AT2G29350 // AT5G28510 // AT3G04330 // AT5G59220 // AT3G21620 // ATCG01080 // AT5G19470 // AT3G22560 // AT4G24000 // AT4G11370 // AT1G73810 // AT4G25000 // AT2G29380 // AT1G78340 // AT2G24000 // AT1G24470 // AT2G37870 // AT1G80160 // AT4G37990 // ATCG00…
GO:0097159	F	organic cyclic compound binding	26	132	7737	28362	0.98	1	// AT5G20240 // AT3G53200 // AT1G33910 // AT3G22830 // AT2G37430 // AT1G27045 // AT3G15500 // AT2G21650 // AT1G69540 // AT5G55690 // AT2G45570 // ATCG01040 // AT1G12805 // AT1G48000 // AT2G47770 // ATCG00650 // AT1G04370 // AT3G19350 // AT2G47520 // AT2G18050 // AT1G52890 // AT1G33890 // AT3G48520 // AT3G51325 // AT2G19900 // AT1G03790 \
GO:0043167	F	ion binding	17	132	3821	28362	0.62	1	// ATMG00070 // AT5G59220 // AT1G07430 // AT2G19900 // AT5G19470 // AT4G37990 // AT2G33380 // AT2G29380 // AT2G45570 // AT3G48520 // AT3G51325 // AT4G11370 // AT1G76640 // AT4G25000 // AT1G22990 // AT2G37430 // AT1G03790 \
GO:0005215	F	transporter activity	5	132	1406	28362	0.79	1	// AT5G13170 // AT1G07430 // AT3G28007 // AT2G41190 // AT1G27040 \
GO:0046872	F	metal ion binding	17	132	3673	28362	0.55	1	// ATMG00070 // AT5G59220 // AT1G07430 // AT2G19900 // AT5G19470 // AT4G37990 // AT2G33380 // AT2G29380 // AT2G45570 // AT3G48520 // AT3G51325 // AT4G11370 // AT1G76640 // AT4G25000 // AT1G22990 // AT2G37430 // AT1G03790 \
GO:0005515	F	protein binding	10	132	3669	28362	0.98	1	// AT5G20240 // AT1G52890 // AT3G28007 // AT1G69540 // AT5G12030 // AT5G55690 // AT5G13170 // AT3G15500 // AT2G18050 // AT1G03790 \
GO:0036094	F	small molecule binding	6	132	3434	28362	1	1	// AT2G42540 // AT1G33910 // AT2G42530 // AT1G12805 // AT2G19900 // AT1G33890 \
GO:0046914	F	transition metal ion binding	8	132	1912	28362	0.67	1	// ATMG00070 // AT4G37990 // AT2G45570 // AT3G48520 // AT3G51325 // AT4G11370 // AT1G22990 // AT2G37430 \
GO:0034357	C	photosynthetic membrane	5	132	422	28362	0.049	1	// ATCG01040 // ATCG01010 // ATCG01080 // ATCG00440 // AT4G11910 \
GO:0031976	C	plastid thylakoid	5	132	509	28362	0.091	1	// ATCG01040 // ATCG01010 // ATCG01080 // ATCG00440 // AT4G11910 \
GO:0031975	C	envelope	6	132	1170	28362	0.46	1	// ATMG00070 // AT2G42540 // AT2G33380 // AT2G42530 // AT2G47770 // ATCG00650 \
GO:0031224	C	intrinsic component of membrane	30	132	5540	28362	0.21	1	// AT1G34060 // AT4G28085 // AT3G28007 // ATCG00440 // AT1G62935 // AT4G23515 // ATCG01080 // AT5G13170 // AT1G27040 // AT2G45570 // ATCG01040 // AT2G47770 // AT3G13130 // AT3G21620 // AT5G37300 // AT2G41190 // AT2G15042 // AT1G67150 // AT1G04560 // AT5G07550 // AT4G24000 // AT3G17520 // AT1G24470 // AT3G03341 // AT4G37220 // ATCG01010 // AT3G48520 // AT5G15500 // AT1G73810 // AT4G03540 \
GO:0005783	C	endoplasmic reticulum	8	132	895	28362	0.059	1	// AT1G24470 // AT5G37300 // AT1G16850 // AT4G10250 // AT2G33380 // AT3G17520 // AT2G47770 // AT5G28510 \
GO:0016021	C	integral component of membrane	30	132	5324	28362	0.15	1	// AT1G34060 // AT4G28085 // AT3G28007 // ATCG00440 // AT1G62935 // AT4G23515 // ATCG01080 // AT5G13170 // AT1G27040 // AT2G45570 // ATCG01040 // AT2G47770 // AT3G13130 // AT3G21620 // AT5G37300 // AT2G41190 // AT2G15042 // AT1G67150 // AT1G04560 // AT5G07550 // AT4G24000 // AT3G17520 // AT1G24470 // AT3G03341 // AT4G37220 // ATCG01010 // AT3G48520 // AT5G15500 // AT1G73810 // AT4G03540 \
GO:0044436	C	thylakoid part	5	132	463	28362	0.067	1	// ATCG01040 // ATCG01010 // ATCG01080 // ATCG00440 // AT4G11910 \
GO:0098588	C	bounding membrane of organelle	5	132	1213	28362	0.67	1	// AT5G13170 // AT2G47770 // AT5G59220 // AT4G24000 // AT2G41190 \
GO:0044434	C	chloroplast part	9	132	1419	28362	0.22	1	// AT2G42540 // ATCG01080 // AT2G42530 // ATCG01010 // ATCG00440 // ATCG01040 // AT2G33380 // AT2G47770 // ATCG00650 \
GO:0031967	C	organelle envelope	6	132	1170	28362	0.46	1	// ATMG00070 // AT2G42540 // AT2G33380 // AT2G42530 // AT2G47770 // ATCG00650 \
GO:0005829	C	cytosol	14	132	1993	28362	0.082	1	// AT1G78340 // AT3G02480 // AT5G59220 // AT3G50970 // AT5G66400 // AT2G29470 // AT5G12030 // AT5G06760 // AT1G52690 // AT2G23110 // AT3G15670 // AT5G03210 // ATCG00650 // AT2G19900 \
GO:0043231	C	intracellular membrane-bounded organelle	74	132	18205	28362	0.98	1	// AT5G20240 // AT5G03210 // AT4G28085 // AT4G37220 // AT3G53200 // AT2G03130 // AT1G52560 // AT1G05340 // AT2G33380 // AT2G47200 // ATCG01010 // AT3G21500 // AT5G40395 // AT1G07985 // AT4G18980 // AT3G22830 // AT2G37430 // AT2G43390 // AT5G37300 // AT5G13170 // AT1G27045 // AT2G41190 // AT4G35770 // AT1G16850 // AT2G21650 // AT1G69540 // AT5G55690 // AT1G60190 // ATCG01040 // AT1G12805 // AT1G48…
GO:0044424	C	intracellular part	92	132	20693	28362	0.83	1	// AT3G53200 // AT2G33380 // AT3G22830 // AT2G37430 // AT2G43390 // AT4G35770 // AT2G21650 // AT5G13170 // ATCG01040 // AT2G21820 // AT1G76640 // AT4G11910 // AT1G78340 // AT2G42540 // AT5G15500 // AT5G39720 // AT1G03790 // AT5G20240 // AT3G50970 // AT2G47200 // AT1G07985 // AT1G16850 // AT2G42530 // AT1G12805 // AT3G58190 // AT2G29350 // AT5G28510 // AT2G17850 // ATCG01080 // AT1G04370 // ATMG00…
GO:0044422	C	organelle part	21	132	4894	28362	0.69	1	// ATMG00070 // AT5G59220 // AT1G24470 // AT2G42540 // ATCG01080 // AT2G03130 // AT2G42530 // AT2G41190 // ATCG01010 // AT2G33380 // AT5G13170 // ATCG01040 // AT5G40395 // AT4G24000 // ATCG00440 // AT2G18050 // AT2G47770 // AT4G11910 // ATCG00650 // AT5G28510 // AT5G37300 \
GO:0044464	C	cell part	102	132	22662	28362	0.81	1	// AT3G53200 // AT2G33380 // AT3G22830 // AT2G37430 // AT2G43390 // AT4G35770 // AT2G21650 // AT5G13170 // ATCG01040 // AT2G21820 // AT1G76640 // AT4G11910 // AT1G78340 // AT2G42540 // AT5G15500 // AT5G39720 // AT1G03790 // AT5G20240 // AT3G50970 // AT2G47200 // AT1G07985 // AT1G16850 // AT2G42530 // AT1G12805 // AT3G58190 // AT2G29350 // AT5G28510 // AT2G17850 // ATCG01080 // AT1G04370 // AT5G59…
GO:0043232	C	intracellular non-membrane-bounded organelle	5	132	1543	28362	0.85	1	// AT2G18050 // ATCG00650 // AT2G03130 // AT2G33380 // AT5G07550 \
GO:0043229	C	intracellular organelle	74	132	18517	28362	0.99	1	// AT5G20240 // AT5G03210 // AT4G28085 // AT4G37220 // AT3G53200 // AT2G03130 // AT1G52560 // AT1G05340 // AT2G33380 // AT2G47200 // ATCG01010 // AT3G21500 // AT5G40395 // AT1G07985 // AT4G18980 // AT3G22830 // AT2G37430 // AT2G43390 // AT5G37300 // AT5G13170 // AT1G27045 // AT2G41190 // AT4G35770 // AT1G16850 // AT2G21650 // AT1G69540 // AT5G55690 // AT1G60190 // ATCG01040 // AT1G12805 // AT1G48…
GO:0005622	C	intracellular	92	132	20721	28362	0.83	1	// AT3G53200 // AT2G33380 // AT3G22830 // AT2G37430 // AT2G43390 // AT4G35770 // AT2G21650 // AT5G13170 // ATCG01040 // AT2G21820 // AT1G76640 // AT4G11910 // AT1G78340 // AT2G42540 // AT5G15500 // AT5G39720 // AT1G03790 // AT5G20240 // AT3G50970 // AT2G47200 // AT1G07985 // AT1G16850 // AT2G42530 // AT1G12805 // AT3G58190 // AT2G29350 // AT5G28510 // AT2G17850 // ATCG01080 // AT1G04370 // ATMG00…
GO:0043227	C	membrane-bounded organelle	74	132	18217	28362	0.98	1	// AT5G20240 // AT5G03210 // AT4G28085 // AT4G37220 // AT3G53200 // AT2G03130 // AT1G52560 // AT1G05340 // AT2G33380 // AT2G47200 // ATCG01010 // AT3G21500 // AT5G40395 // AT1G07985 // AT4G18980 // AT3G22830 // AT2G37430 // AT2G43390 // AT5G37300 // AT5G13170 // AT1G27045 // AT2G41190 // AT4G35770 // AT1G16850 // AT2G21650 // AT1G69540 // AT5G55690 // AT1G60190 // ATCG01040 // AT1G12805 // AT1G48…
GO:0009579	C	thylakoid	6	132	584	28362	0.057	1	// ATCG01080 // AT4G35770 // ATCG01010 // ATCG01040 // ATCG00440 // AT4G11910 \
GO:0044435	C	plastid part	10	132	1455	28362	0.14	1	// AT2G42540 // ATCG01080 // AT2G42530 // ATCG01010 // AT2G33380 // ATCG01040 // ATCG00440 // AT2G47770 // AT4G11910 // ATCG00650 \
GO:0012505	C	endomembrane system	11	132	2143	28362	0.41	1	// AT5G59220 // AT1G24470 // AT5G37300 // AT1G16850 // AT4G10250 // AT2G33380 // AT5G13170 // AT4G24000 // AT3G17520 // AT2G47770 // AT5G28510 \
GO:0044444	C	cytoplasmic part	56	132	10923	28362	0.2	1	// AT5G03210 // AT4G28085 // AT3G50970 // AT2G23110 // AT2G03130 // AT1G52560 // AT2G33380 // AT2G47200 // ATCG01010 // AT3G21500 // AT1G07985 // AT2G43390 // AT5G37300 // ATMG00070 // AT4G35770 // AT1G16850 // AT2G29470 // AT5G12030 // AT5G13170 // ATCG01040 // AT1G12805 // AT2G47770 // AT2G42530 // AT2G29350 // ATCG00650 // AT5G28510 // AT4G12735 // AT3G13130 // AT3G02480 // AT5G59220 // AT2G17…
GO:0005576	C	extracellular region	21	132	2954	28362	0.033	1	// AT2G45570 // AT5G59310 // AT5G36910 // AT2G43510 // AT5G59320 // AT1G16850 // AT2G37870 // AT1G04560 // AT3G63360 // AT4G33550 // AT2G24000 // AT1G66100 // AT3G48520 // AT1G10588 // AT1G34060 // AT2G19150 // AT4G25000 // AT1G62935 // AT5G07550 // AT5G28510 // AT4G22490 \
GO:0016020	C	membrane	43	132	8532	28362	0.3	1	// AT3G28007 // AT5G59310 // AT3G50970 // AT4G28085 // AT2G33380 // AT4G03540 // AT1G62935 // AT4G23515 // AT2G45570 // ATMG00070 // AT1G27040 // AT2G15042 // AT5G13170 // ATCG01040 // AT5G37300 // AT2G47770 // AT4G11910 // AT1G22990 // AT4G12735 // AT3G13130 // AT5G59220 // AT3G21620 // ATCG01080 // AT2G41190 // AT5G59320 // AT1G67150 // AT1G04560 // AT5G07550 // AT3G22560 // AT4G24000 // AT3G17…
GO:0055035	C	plastid thylakoid membrane	5	132	401	28362	0.041	1	// ATCG01040 // ATCG01010 // ATCG01080 // ATCG00440 // AT4G11910 \
GO:0009941	C	chloroplast envelope	5	132	688	28362	0.22	1	// AT2G47770 // AT2G42530 // ATCG00650 // AT2G42540 // AT2G33380 \
GO:0031090	C	organelle membrane	7	132	1760	28362	0.72	1	// ATMG00070 // AT5G59220 // AT2G41190 // AT2G33380 // AT5G13170 // AT4G24000 // AT2G47770 \
GO:0005634	C	nucleus	32	132	9924	28362	1	1	// AT5G20240 // AT5G03210 // AT3G53200 // AT1G05340 // AT5G40395 // AT3G22830 // AT2G37430 // AT4G18980 // AT1G27045 // AT2G21650 // AT1G69540 // AT5G55690 // AT1G60190 // AT1G48000 // AT3G58190 // AT5G59220 // AT5G45630 // AT5G37300 // AT1G04370 // AT2G47520 // AT4G33467 // AT4G39580 // AT5G50360 // AT2G18050 // AT3G27630 // AT1G78340 // AT1G52890 // AT5G15970 // AT3G15670 // AT3G15500 // AT5G39…
GO:0005739	C	mitochondrion	15	132	3687	28362	0.75	1	// AT1G33910 // AT4G28085 // AT1G24470 // ATMG00070 // AT1G52560 // AT4G37220 // AT1G11655 // AT4G12735 // AT2G47200 // AT1G12805 // AT1G73810 // AT2G47770 // AT1G07985 // AT1G33890 // AT2G43390 \
GO:0032991	C	macromolecular complex	5	132	2658	28362	1	1	// AT2G18050 // AT5G40395 // ATCG00650 // AT2G03130 // ATMG00070 \
GO:0042651	C	thylakoid membrane	5	132	421	28362	0.049	1	// ATCG01040 // ATCG01010 // ATCG01080 // ATCG00440 // AT4G11910 \
GO:0009526	C	plastid envelope	5	132	707	28362	0.24	1	// AT2G47770 // AT2G42530 // ATCG00650 // AT2G42540 // AT2G33380 \
GO:0005623	C	cell	102	132	22664	28362	0.81	1	// AT3G53200 // AT2G33380 // AT3G22830 // AT2G37430 // AT2G43390 // AT4G35770 // AT2G21650 // AT5G13170 // ATCG01040 // AT2G21820 // AT1G76640 // AT4G11910 // AT1G78340 // AT2G42540 // AT5G15500 // AT5G39720 // AT1G03790 // AT5G20240 // AT3G50970 // AT2G47200 // AT1G07985 // AT1G16850 // AT2G42530 // AT1G12805 // AT3G58190 // AT2G29350 // AT5G28510 // AT2G17850 // ATCG01080 // AT1G04370 // AT5G59…
GO:0043228	C	non-membrane-bounded organelle	5	132	1543	28362	0.85	1	// AT2G18050 // ATCG00650 // AT2G03130 // AT2G33380 // AT5G07550 \
GO:0031984	C	organelle subcompartment	6	132	817	28362	0.18	1	// ATCG01080 // ATCG01010 // ATCG01040 // ATCG00440 // AT2G47770 // AT4G11910 \
GO:0071944	C	cell periphery	19	132	4309	28362	0.64	1	// ATMG00070 // AT5G59220 // AT3G21620 // AT5G37300 // AT2G41190 // AT5G59320 // AT1G67150 // AT5G15970 // AT4G37220 // AT2G15042 // AT4G12735 // AT5G13170 // AT4G24000 // AT4G03540 // AT2G19150 // AT1G07430 // AT3G28007 // AT1G27040 // AT2G29380 \
GO:0044446	C	intracellular organelle part	20	132	4882	28362	0.77	1	// ATMG00070 // AT1G24470 // AT2G42540 // ATCG01080 // AT2G03130 // AT2G42530 // AT2G41190 // ATCG01010 // AT2G33380 // AT5G13170 // ATCG01040 // AT5G40395 // AT4G24000 // ATCG00440 // AT2G18050 // AT2G47770 // AT4G11910 // ATCG00650 // AT5G28510 // AT5G37300 \
GO:0009536	C	plastid	24	132	4213	28362	0.17	1	// AT2G03130 // AT1G52560 // AT2G33380 // ATCG00440 // AT3G21500 // AT4G35770 // AT2G42530 // AT2G47770 // AT4G11910 // AT2G29350 // ATCG00650 // AT3G13130 // AT2G17850 // ATCG01080 // AT4G10250 // AT5G19470 // AT5G07550 // AT1G02470 // AT2G42540 // AT5G15970 // ATCG01010 // ATCG01040 // AT5G66780 // AT2G19900 \
GO:0043226	C	organelle	74	132	18527	28362	0.99	1	// AT5G20240 // AT5G03210 // AT4G28085 // AT4G37220 // AT3G53200 // AT2G03130 // AT1G52560 // AT1G05340 // AT2G33380 // AT2G47200 // ATCG01010 // AT3G21500 // AT5G40395 // AT1G07985 // AT4G18980 // AT3G22830 // AT2G37430 // AT2G43390 // AT5G37300 // AT5G13170 // AT1G27045 // AT2G41190 // AT4G35770 // AT1G16850 // AT2G21650 // AT1G69540 // AT5G55690 // AT1G60190 // ATCG01040 // AT1G12805 // AT1G48…
GO:0044425	C	membrane part	31	132	5962	28362	0.27	1	// AT1G34060 // ATCG01080 // AT3G28007 // AT4G28085 // ATCG00440 // AT1G62935 // AT4G23515 // AT2G45570 // ATMG00070 // AT1G27040 // AT5G13170 // ATCG01040 // AT2G47770 // AT3G13130 // AT3G21620 // AT5G37300 // AT2G41190 // AT2G15042 // AT1G67150 // AT1G04560 // AT5G07550 // AT4G24000 // AT3G17520 // AT1G24470 // AT3G03341 // AT4G37220 // ATCG01010 // AT3G48520 // AT5G15500 // AT1G73810 // AT4G03…
GO:0005886	C	plasma membrane	17	132	3735	28362	0.58	1	// ATMG00070 // AT5G59220 // AT3G21620 // AT5G37300 // AT2G41190 // AT1G27040 // AT1G67150 // AT5G15970 // AT4G37220 // AT4G12735 // AT5G13170 // AT4G24000 // AT4G03540 // AT1G07430 // AT3G28007 // AT2G15042 // AT2G29380 \
GO:0009507	C	chloroplast	24	132	4148	28362	0.15	1	// AT2G03130 // AT1G52560 // AT2G33380 // ATCG00440 // AT3G21500 // AT4G35770 // AT2G42530 // AT2G47770 // AT4G11910 // AT2G29350 // ATCG00650 // AT3G13130 // AT2G17850 // ATCG01080 // AT4G10250 // AT5G19470 // AT5G07550 // AT1G02470 // AT2G42540 // AT5G15970 // ATCG01010 // ATCG01040 // AT5G66780 // AT2G19900 \
GO:0005737	C	cytoplasm	70	132	13406	28362	0.11	1	// AT5G20240 // AT5G03210 // AT4G28085 // AT3G50970 // AT2G23110 // AT2G03130 // AT1G52560 // AT1G05340 // AT2G33380 // AT2G47200 // ATCG01010 // AT3G21500 // AT3G45180 // AT1G07985 // AT4G37220 // AT3G22830 // AT4G23515 // AT2G43390 // AT5G37300 // AT5G13170 // AT4G35770 // AT1G16850 // AT2G29470 // AT5G12030 // AT1G60190 // ATCG01040 // AT1G12805 // AT2G21820 // AT1G76640 // AT2G47770 // AT4G11…
