# Supplementary material for: Low molecular weight protein phosphatase APH mediates tyrosine dephosphorylation and ABA response in Arabidopsis
Source: Stress Biol. 2022 May 18;2(1):23. doi: 10.1007/s44154-022-00041-6 (PMC9345830; doi:10.1007/s44154-022-00041-6)
Supplement: Supplementary file 5 — Additional file 5: Table S4. Sequences of primers used in this study. [file 44154_2022_41_MOESM5_ESM.xlsx]

## Sheet: Table S4
Table S4. Sequences of primers used in this study
HIS-SUMO-R	GGTGGATCCTGCTTTGTATCATCTTCA
HIS-SUMO-F	GTGCTCGAGTCAACTTTGCGCAGTGAT
D231AL	TGTTCCTGCTCCATATTATGGTGGAGCCCAAG
D231AR	CATAATATGGAGCAGGAACAAACTTGTCATTGTGTTTCTTG
C83SL	CTTTTTGTCTCTCTCGGAAACATTTGTCGCAGCCC
C83SR	TTCCGAGAGAGACAAAAAGAACAGAGTAAGGTTTGGTTTC
120974-48LP	TTGAAAGACAAATTGCTTGGG
120974-48RP	CAAAGCACCTAAGCGAATGAG
120974-17LP	GTTTCGCAGCACTTCTCATTC
120974-17RP	CATGAAAGTTAAACATCGCCG
101423LP	CTCATTCGCTTAGGTGCTTTG
101423RP	TACCTTCTCAAAACCTTGGGC
actin2-qRT-F	TCTTCCGCTCTTTCTTTCCAAGC
actin2-qRT-R	ACCATTGTCACACACGATTGGTTG
RAB18-qRT-F	TCTAGCTCGGAGGATGATGGAC
RAB18-qRT-R	TGATCATGATGACCTGGCAACTTC
KIN1-qRT-F	AAGAATGCCTTCCAAGCCGGTCAG
KIN1-qRT-R	TACACTCTTTCCCGCCTGTTGTGC
COR15A-qRT-F	TCGTTGATCTACGCCGCTAAAGG
COR15A-qRT-R	GAAGCTTTCTTTGTGGCCTCGTTG
LEA7-qRT-F	AGGAAGCTACATGTCGGAAACTGG
LEA7-qRT-R	TTCAGCTGCATCGTGTGCCTTG
HAI2-qRT-F	ACGCCGGAGAAGATCATTGTTG
HAI2-qRT-R	CTCATCCGGACGATCAGGCTTATG
APH-qRT-F	AATGAGAAGTGCTGCGAAACGTC
APH-qRT-R	TCAGATGCCTTGATCGGTCTGG
RAF9-S377A-F	AAGATAAGGCTCACCAGATCAACCGC
RAF9-S377A-R	CTGGTGAGCCTTATCTTTCTTTTGTT
RAF9-Y383F-F	ACCGCTTTTCTGGTGTTAAGTCTAAAAG
RAF9-Y383F-R	CACCAGAAAAGCGGTTGATCTGGTGAGA
RAF9-S384A-F	CGCTATGCTGGTGTTAAGTCTAAAAG
RAF9-S383A-R	CTTAACACCAGCATAGCGGTTGATCT
RAF3-Y525F-F	TCCATGCTTCCCAGAAAAGGTAGCT
RAF3-Y525F-R	TTCTGGGAAGCATGGAATACCAGAAA
RAF11-Y425F-F	AGTAATTCCTTTAACAGTGTTAAGT
RAF11-Y425F-R	ACTGTTAAAGGAATTACTATGATGA
